# Supplementary material for: CryoWriter: a robotic solution for improved Cryo-EM grid preparation
Source: Nat Commun. 2026 May 30;17:7015. doi: 10.1038/s41467-026-73752-3 (PMC13392361; doi:10.1038/s41467-026-73752-3)
Supplement: Supplementary file 9 — Source Data [file 41467_2026_73752_MOESM9_ESM.xlsx]

## Sheet: TMV_1.83A_FSC
/fsc
/@title	/@xaxis	/@yaxis	/coordinate/x	/coordinate/x/#agg	/coordinate/y	/coordinate/y/#agg
cryoSPARC GSFSC Corrected Mask	Resolution (A-1)	Correlation Coefficient	0.00152024	0.00152024	1	1
cryoSPARC GSFSC Corrected Mask	Resolution (A-1)	Correlation Coefficient	0.00456071	0.00456071	0.999996	0.999996
cryoSPARC GSFSC Corrected Mask	Resolution (A-1)	Correlation Coefficient	0.00760119	0.00760119	0.999958	0.999958
cryoSPARC GSFSC Corrected Mask	Resolution (A-1)	Correlation Coefficient	0.0106417	0.0106417	0.999992	0.999992
cryoSPARC GSFSC Corrected Mask	Resolution (A-1)	Correlation Coefficient	0.0136821	0.0136821	0.99997	0.99997
cryoSPARC GSFSC Corrected Mask	Resolution (A-1)	Correlation Coefficient	0.0167226	0.0167226	0.999804	0.999804
cryoSPARC GSFSC Corrected Mask	Resolution (A-1)	Correlation Coefficient	0.0197631	0.0197631	0.999672	0.999672
cryoSPARC GSFSC Corrected Mask	Resolution (A-1)	Correlation Coefficient	0.0228036	0.0228036	0.999892	0.999892
cryoSPARC GSFSC Corrected Mask	Resolution (A-1)	Correlation Coefficient	0.025844	0.025844	0.999384	0.999384
cryoSPARC GSFSC Corrected Mask	Resolution (A-1)	Correlation Coefficient	0.0288845	0.0288845	0.999909	0.999909
cryoSPARC GSFSC Corrected Mask	Resolution (A-1)	Correlation Coefficient	0.031925	0.031925	0.999706	0.999706
cryoSPARC GSFSC Corrected Mask	Resolution (A-1)	Correlation Coefficient	0.0349655	0.0349655	0.999709	0.999709
cryoSPARC GSFSC Corrected Mask	Resolution (A-1)	Correlation Coefficient	0.0380059	0.0380059	0.999792	0.999792
cryoSPARC GSFSC Corrected Mask	Resolution (A-1)	Correlation Coefficient	0.0410464	0.0410464	0.99977	0.99977
cryoSPARC GSFSC Corrected Mask	Resolution (A-1)	Correlation Coefficient	0.0440869	0.0440869	0.999862	0.999862
cryoSPARC GSFSC Corrected Mask	Resolution (A-1)	Correlation Coefficient	0.0471274	0.0471274	0.999858	0.999858
cryoSPARC GSFSC Corrected Mask	Resolution (A-1)	Correlation Coefficient	0.0501678	0.0501678	0.999857	0.999857
cryoSPARC GSFSC Corrected Mask	Resolution (A-1)	Correlation Coefficient	0.0532083	0.0532083	0.999756	0.999756
cryoSPARC GSFSC Corrected Mask	Resolution (A-1)	Correlation Coefficient	0.0562488	0.0562488	0.999456	0.999456
cryoSPARC GSFSC Corrected Mask	Resolution (A-1)	Correlation Coefficient	0.0592893	0.0592893	0.999087	0.999087
cryoSPARC GSFSC Corrected Mask	Resolution (A-1)	Correlation Coefficient	0.0623297	0.0623297	0.999389	0.999389
cryoSPARC GSFSC Corrected Mask	Resolution (A-1)	Correlation Coefficient	0.0653702	0.0653702	0.999334	0.999334
cryoSPARC GSFSC Corrected Mask	Resolution (A-1)	Correlation Coefficient	0.0684107	0.0684107	0.999398	0.999398
cryoSPARC GSFSC Corrected Mask	Resolution (A-1)	Correlation Coefficient	0.0714512	0.0714512	0.999077	0.999077
cryoSPARC GSFSC Corrected Mask	Resolution (A-1)	Correlation Coefficient	0.0744916	0.0744916	0.999064	0.999064
cryoSPARC GSFSC Corrected Mask	Resolution (A-1)	Correlation Coefficient	0.0775321	0.0775321	0.999215	0.999215
cryoSPARC GSFSC Corrected Mask	Resolution (A-1)	Correlation Coefficient	0.0805726	0.0805726	0.998932	0.998932
cryoSPARC GSFSC Corrected Mask	Resolution (A-1)	Correlation Coefficient	0.0836131	0.0836131	0.999056	0.999056
cryoSPARC GSFSC Corrected Mask	Resolution (A-1)	Correlation Coefficient	0.0866535	0.0866535	0.999028	0.999028
cryoSPARC GSFSC Corrected Mask	Resolution (A-1)	Correlation Coefficient	0.089694	0.089694	0.999428	0.999428
cryoSPARC GSFSC Corrected Mask	Resolution (A-1)	Correlation Coefficient	0.0927345	0.0927345	0.999628	0.999628
cryoSPARC GSFSC Corrected Mask	Resolution (A-1)	Correlation Coefficient	0.095775	0.095775	0.999652	0.999652
cryoSPARC GSFSC Corrected Mask	Resolution (A-1)	Correlation Coefficient	0.0988154	0.0988154	0.999578	0.999578
cryoSPARC GSFSC Corrected Mask	Resolution (A-1)	Correlation Coefficient	0.101856	0.101856	0.999399	0.999399
cryoSPARC GSFSC Corrected Mask	Resolution (A-1)	Correlation Coefficient	0.104896	0.104896	0.999111	0.999111
cryoSPARC GSFSC Corrected Mask	Resolution (A-1)	Correlation Coefficient	0.107937	0.107937	0.999024	0.999024
cryoSPARC GSFSC Corrected Mask	Resolution (A-1)	Correlation Coefficient	0.110977	0.110977	0.999211	0.999211
cryoSPARC GSFSC Corrected Mask	Resolution (A-1)	Correlation Coefficient	0.114018	0.114018	0.998916	0.998916
cryoSPARC GSFSC Corrected Mask	Resolution (A-1)	Correlation Coefficient	0.117058	0.117058	0.998331	0.998331
cryoSPARC GSFSC Corrected Mask	Resolution (A-1)	Correlation Coefficient	0.120099	0.120099	0.997591	0.997591
cryoSPARC GSFSC Corrected Mask	Resolution (A-1)	Correlation Coefficient	0.123139	0.123139	0.997272	0.997272
cryoSPARC GSFSC Corrected Mask	Resolution (A-1)	Correlation Coefficient	0.12618	0.12618	0.997871	0.997871
cryoSPARC GSFSC Corrected Mask	Resolution (A-1)	Correlation Coefficient	0.12922	0.12922	0.997371	0.997371
cryoSPARC GSFSC Corrected Mask	Resolution (A-1)	Correlation Coefficient	0.132261	0.132261	0.997229	0.997229
cryoSPARC GSFSC Corrected Mask	Resolution (A-1)	Correlation Coefficient	0.135301	0.135301	0.997648	0.997648
cryoSPARC GSFSC Corrected Mask	Resolution (A-1)	Correlation Coefficient	0.138342	0.138342	0.997374	0.997374
cryoSPARC GSFSC Corrected Mask	Resolution (A-1)	Correlation Coefficient	0.141382	0.141382	0.996955	0.996955
cryoSPARC GSFSC Corrected Mask	Resolution (A-1)	Correlation Coefficient	0.144423	0.144423	0.995778	0.995778
cryoSPARC GSFSC Corrected Mask	Resolution (A-1)	Correlation Coefficient	0.147463	0.147463	0.995307	0.995307
cryoSPARC GSFSC Corrected Mask	Resolution (A-1)	Correlation Coefficient	0.150504	0.150504	0.994969	0.994969
cryoSPARC GSFSC Corrected Mask	Resolution (A-1)	Correlation Coefficient	0.153544	0.153544	0.99477	0.99477
cryoSPARC GSFSC Corrected Mask	Resolution (A-1)	Correlation Coefficient	0.156584	0.156584	0.995954	0.995954
cryoSPARC GSFSC Corrected Mask	Resolution (A-1)	Correlation Coefficient	0.159625	0.159625	0.995164	0.995164
cryoSPARC GSFSC Corrected Mask	Resolution (A-1)	Correlation Coefficient	0.162665	0.162665	0.994214	0.994214
cryoSPARC GSFSC Corrected Mask	Resolution (A-1)	Correlation Coefficient	0.165706	0.165706	0.994711	0.994711
cryoSPARC GSFSC Corrected Mask	Resolution (A-1)	Correlation Coefficient	0.168746	0.168746	0.995169	0.995169
cryoSPARC GSFSC Corrected Mask	Resolution (A-1)	Correlation Coefficient	0.171787	0.171787	0.994319	0.994319
cryoSPARC GSFSC Corrected Mask	Resolution (A-1)	Correlation Coefficient	0.174827	0.174827	0.99484	0.99484
cryoSPARC GSFSC Corrected Mask	Resolution (A-1)	Correlation Coefficient	0.177868	0.177868	0.995742	0.995742
cryoSPARC GSFSC Corrected Mask	Resolution (A-1)	Correlation Coefficient	0.180908	0.180908	0.995072	0.995072
cryoSPARC GSFSC Corrected Mask	Resolution (A-1)	Correlation Coefficient	0.183949	0.183949	0.994645	0.994645
cryoSPARC GSFSC Corrected Mask	Resolution (A-1)	Correlation Coefficient	0.186989	0.186989	0.995839	0.995839
cryoSPARC GSFSC Corrected Mask	Resolution (A-1)	Correlation Coefficient	0.19003	0.19003	0.996708	0.996708
cryoSPARC GSFSC Corrected Mask	Resolution (A-1)	Correlation Coefficient	0.19307	0.19307	0.996888	0.996888
cryoSPARC GSFSC Corrected Mask	Resolution (A-1)	Correlation Coefficient	0.196111	0.196111	0.996542	0.996542
cryoSPARC GSFSC Corrected Mask	Resolution (A-1)	Correlation Coefficient	0.199151	0.199151	0.996838	0.996838
cryoSPARC GSFSC Corrected Mask	Resolution (A-1)	Correlation Coefficient	0.202192	0.202192	0.996859	0.996859
cryoSPARC GSFSC Corrected Mask	Resolution (A-1)	Correlation Coefficient	0.205232	0.205232	0.99665	0.99665
cryoSPARC GSFSC Corrected Mask	Resolution (A-1)	Correlation Coefficient	0.208273	0.208273	0.996987	0.996987
cryoSPARC GSFSC Corrected Mask	Resolution (A-1)	Correlation Coefficient	0.211313	0.211313	0.996238	0.996238
cryoSPARC GSFSC Corrected Mask	Resolution (A-1)	Correlation Coefficient	0.214353	0.214353	0.995915	0.995915
cryoSPARC GSFSC Corrected Mask	Resolution (A-1)	Correlation Coefficient	0.217394	0.217394	0.9963	0.9963
cryoSPARC GSFSC Corrected Mask	Resolution (A-1)	Correlation Coefficient	0.220434	0.220434	0.995466	0.995466
cryoSPARC GSFSC Corrected Mask	Resolution (A-1)	Correlation Coefficient	0.223475	0.223475	0.995224	0.995224
cryoSPARC GSFSC Corrected Mask	Resolution (A-1)	Correlation Coefficient	0.226515	0.226515	0.995533	0.995533
cryoSPARC GSFSC Corrected Mask	Resolution (A-1)	Correlation Coefficient	0.229556	0.229556	0.995939	0.995939
cryoSPARC GSFSC Corrected Mask	Resolution (A-1)	Correlation Coefficient	0.232596	0.232596	0.995738	0.995738
cryoSPARC GSFSC Corrected Mask	Resolution (A-1)	Correlation Coefficient	0.235637	0.235637	0.994966	0.994966
cryoSPARC GSFSC Corrected Mask	Resolution (A-1)	Correlation Coefficient	0.238677	0.238677	0.99495	0.99495
cryoSPARC GSFSC Corrected Mask	Resolution (A-1)	Correlation Coefficient	0.241718	0.241718	0.993899	0.993899
cryoSPARC GSFSC Corrected Mask	Resolution (A-1)	Correlation Coefficient	0.244758	0.244758	0.992699	0.992699
cryoSPARC GSFSC Corrected Mask	Resolution (A-1)	Correlation Coefficient	0.247799	0.247799	0.99361	0.99361
cryoSPARC GSFSC Corrected Mask	Resolution (A-1)	Correlation Coefficient	0.250839	0.250839	0.993102	0.993102
cryoSPARC GSFSC Corrected Mask	Resolution (A-1)	Correlation Coefficient	0.25388	0.25388	0.990646	0.990646
cryoSPARC GSFSC Corrected Mask	Resolution (A-1)	Correlation Coefficient	0.25692	0.25692	0.991319	0.991319
cryoSPARC GSFSC Corrected Mask	Resolution (A-1)	Correlation Coefficient	0.259961	0.259961	0.990562	0.990562
cryoSPARC GSFSC Corrected Mask	Resolution (A-1)	Correlation Coefficient	0.263001	0.263001	0.99068	0.99068
cryoSPARC GSFSC Corrected Mask	Resolution (A-1)	Correlation Coefficient	0.266042	0.266042	0.989519	0.989519
cryoSPARC GSFSC Corrected Mask	Resolution (A-1)	Correlation Coefficient	0.269082	0.269082	0.987087	0.987087
cryoSPARC GSFSC Corrected Mask	Resolution (A-1)	Correlation Coefficient	0.272122	0.272122	0.985718	0.985718
cryoSPARC GSFSC Corrected Mask	Resolution (A-1)	Correlation Coefficient	0.275163	0.275163	0.986522	0.986522
cryoSPARC GSFSC Corrected Mask	Resolution (A-1)	Correlation Coefficient	0.278203	0.278203	0.985465	0.985465
cryoSPARC GSFSC Corrected Mask	Resolution (A-1)	Correlation Coefficient	0.281244	0.281244	0.983185	0.983185
cryoSPARC GSFSC Corrected Mask	Resolution (A-1)	Correlation Coefficient	0.284284	0.284284	0.98231	0.98231
cryoSPARC GSFSC Corrected Mask	Resolution (A-1)	Correlation Coefficient	0.287325	0.287325	0.981148	0.981148
cryoSPARC GSFSC Corrected Mask	Resolution (A-1)	Correlation Coefficient	0.290365	0.290365	0.979629	0.979629
cryoSPARC GSFSC Corrected Mask	Resolution (A-1)	Correlation Coefficient	0.293406	0.293406	0.97592	0.97592
cryoSPARC GSFSC Corrected Mask	Resolution (A-1)	Correlation Coefficient	0.296446	0.296446	0.974953	0.974953
cryoSPARC GSFSC Corrected Mask	Resolution (A-1)	Correlation Coefficient	0.299487	0.299487	0.976499	0.976499
cryoSPARC GSFSC Corrected Mask	Resolution (A-1)	Correlation Coefficient	0.302527	0.302527	0.974288	0.974288
cryoSPARC GSFSC Corrected Mask	Resolution (A-1)	Correlation Coefficient	0.305568	0.305568	0.97154	0.97154
cryoSPARC GSFSC Corrected Mask	Resolution (A-1)	Correlation Coefficient	0.308608	0.308608	0.968452	0.968452
cryoSPARC GSFSC Corrected Mask	Resolution (A-1)	Correlation Coefficient	0.311649	0.311649	0.964485	0.964485
cryoSPARC GSFSC Corrected Mask	Resolution (A-1)	Correlation Coefficient	0.314689	0.314689	0.966471	0.966471
cryoSPARC GSFSC Corrected Mask	Resolution (A-1)	Correlation Coefficient	0.31773	0.31773	0.965491	0.965491
cryoSPARC GSFSC Corrected Mask	Resolution (A-1)	Correlation Coefficient	0.32077	0.32077	0.955901	0.955901
cryoSPARC GSFSC Corrected Mask	Resolution (A-1)	Correlation Coefficient	0.323811	0.323811	0.954613	0.954613
cryoSPARC GSFSC Corrected Mask	Resolution (A-1)	Correlation Coefficient	0.326851	0.326851	0.954846	0.954846
cryoSPARC GSFSC Corrected Mask	Resolution (A-1)	Correlation Coefficient	0.329892	0.329892	0.952373	0.952373
cryoSPARC GSFSC Corrected Mask	Resolution (A-1)	Correlation Coefficient	0.332932	0.332932	0.953085	0.953085
cryoSPARC GSFSC Corrected Mask	Resolution (A-1)	Correlation Coefficient	0.335972	0.335972	0.950596	0.950596
cryoSPARC GSFSC Corrected Mask	Resolution (A-1)	Correlation Coefficient	0.339013	0.339013	0.947674	0.947674
cryoSPARC GSFSC Corrected Mask	Resolution (A-1)	Correlation Coefficient	0.342053	0.342053	0.939851	0.939851
cryoSPARC GSFSC Corrected Mask	Resolution (A-1)	Correlation Coefficient	0.345094	0.345094	0.937607	0.937607
cryoSPARC GSFSC Corrected Mask	Resolution (A-1)	Correlation Coefficient	0.348134	0.348134	0.930882	0.930882
cryoSPARC GSFSC Corrected Mask	Resolution (A-1)	Correlation Coefficient	0.351175	0.351175	0.925894	0.925894
cryoSPARC GSFSC Corrected Mask	Resolution (A-1)	Correlation Coefficient	0.354215	0.354215	0.923316	0.923316
cryoSPARC GSFSC Corrected Mask	Resolution (A-1)	Correlation Coefficient	0.357256	0.357256	0.917229	0.917229
cryoSPARC GSFSC Corrected Mask	Resolution (A-1)	Correlation Coefficient	0.360296	0.360296	0.909669	0.909669
cryoSPARC GSFSC Corrected Mask	Resolution (A-1)	Correlation Coefficient	0.363337	0.363337	0.912674	0.912674
cryoSPARC GSFSC Corrected Mask	Resolution (A-1)	Correlation Coefficient	0.366377	0.366377	0.914701	0.914701
cryoSPARC GSFSC Corrected Mask	Resolution (A-1)	Correlation Coefficient	0.369418	0.369418	0.901883	0.901883
cryoSPARC GSFSC Corrected Mask	Resolution (A-1)	Correlation Coefficient	0.372458	0.372458	0.889933	0.889933
cryoSPARC GSFSC Corrected Mask	Resolution (A-1)	Correlation Coefficient	0.375499	0.375499	0.882192	0.882192
cryoSPARC GSFSC Corrected Mask	Resolution (A-1)	Correlation Coefficient	0.378539	0.378539	0.881357	0.881357
cryoSPARC GSFSC Corrected Mask	Resolution (A-1)	Correlation Coefficient	0.38158	0.38158	0.869187	0.869187
cryoSPARC GSFSC Corrected Mask	Resolution (A-1)	Correlation Coefficient	0.38462	0.38462	0.852418	0.852418
cryoSPARC GSFSC Corrected Mask	Resolution (A-1)	Correlation Coefficient	0.387661	0.387661	0.85217	0.85217
cryoSPARC GSFSC Corrected Mask	Resolution (A-1)	Correlation Coefficient	0.390701	0.390701	0.865146	0.865146
cryoSPARC GSFSC Corrected Mask	Resolution (A-1)	Correlation Coefficient	0.393741	0.393741	0.878348	0.878348
cryoSPARC GSFSC Corrected Mask	Resolution (A-1)	Correlation Coefficient	0.396782	0.396782	0.85657	0.85657
cryoSPARC GSFSC Corrected Mask	Resolution (A-1)	Correlation Coefficient	0.399822	0.399822	0.848244	0.848244
cryoSPARC GSFSC Corrected Mask	Resolution (A-1)	Correlation Coefficient	0.402863	0.402863	0.851522	0.851522
cryoSPARC GSFSC Corrected Mask	Resolution (A-1)	Correlation Coefficient	0.405903	0.405903	0.831049	0.831049
cryoSPARC GSFSC Corrected Mask	Resolution (A-1)	Correlation Coefficient	0.408944	0.408944	0.809924	0.809924
cryoSPARC GSFSC Corrected Mask	Resolution (A-1)	Correlation Coefficient	0.411984	0.411984	0.798046	0.798046
cryoSPARC GSFSC Corrected Mask	Resolution (A-1)	Correlation Coefficient	0.415025	0.415025	0.799915	0.799915
cryoSPARC GSFSC Corrected Mask	Resolution (A-1)	Correlation Coefficient	0.418065	0.418065	0.775628	0.775628
cryoSPARC GSFSC Corrected Mask	Resolution (A-1)	Correlation Coefficient	0.421106	0.421106	0.791818	0.791818
cryoSPARC GSFSC Corrected Mask	Resolution (A-1)	Correlation Coefficient	0.424146	0.424146	0.795956	0.795956
cryoSPARC GSFSC Corrected Mask	Resolution (A-1)	Correlation Coefficient	0.427187	0.427187	0.775218	0.775218
cryoSPARC GSFSC Corrected Mask	Resolution (A-1)	Correlation Coefficient	0.430227	0.430227	0.748381	0.748381
cryoSPARC GSFSC Corrected Mask	Resolution (A-1)	Correlation Coefficient	0.433268	0.433268	0.73777	0.73777
cryoSPARC GSFSC Corrected Mask	Resolution (A-1)	Correlation Coefficient	0.436308	0.436308	0.713929	0.713929
cryoSPARC GSFSC Corrected Mask	Resolution (A-1)	Correlation Coefficient	0.439349	0.439349	0.700092	0.700092
cryoSPARC GSFSC Corrected Mask	Resolution (A-1)	Correlation Coefficient	0.442389	0.442389	0.702021	0.702021
cryoSPARC GSFSC Corrected Mask	Resolution (A-1)	Correlation Coefficient	0.44543	0.44543	0.680508	0.680508
cryoSPARC GSFSC Corrected Mask	Resolution (A-1)	Correlation Coefficient	0.44847	0.44847	0.691537	0.691537
cryoSPARC GSFSC Corrected Mask	Resolution (A-1)	Correlation Coefficient	0.451511	0.451511	0.691344	0.691344
cryoSPARC GSFSC Corrected Mask	Resolution (A-1)	Correlation Coefficient	0.454551	0.454551	0.677604	0.677604
cryoSPARC GSFSC Corrected Mask	Resolution (A-1)	Correlation Coefficient	0.457591	0.457591	0.649585	0.649585
cryoSPARC GSFSC Corrected Mask	Resolution (A-1)	Correlation Coefficient	0.460632	0.460632	0.634822	0.634822
cryoSPARC GSFSC Corrected Mask	Resolution (A-1)	Correlation Coefficient	0.463672	0.463672	0.626946	0.626946
cryoSPARC GSFSC Corrected Mask	Resolution (A-1)	Correlation Coefficient	0.466713	0.466713	0.598093	0.598093
cryoSPARC GSFSC Corrected Mask	Resolution (A-1)	Correlation Coefficient	0.469753	0.469753	0.575079	0.575079
cryoSPARC GSFSC Corrected Mask	Resolution (A-1)	Correlation Coefficient	0.472794	0.472794	0.566777	0.566777
cryoSPARC GSFSC Corrected Mask	Resolution (A-1)	Correlation Coefficient	0.475834	0.475834	0.550668	0.550668
cryoSPARC GSFSC Corrected Mask	Resolution (A-1)	Correlation Coefficient	0.478875	0.478875	0.512069	0.512069
cryoSPARC GSFSC Corrected Mask	Resolution (A-1)	Correlation Coefficient	0.481915	0.481915	0.484474	0.484474
cryoSPARC GSFSC Corrected Mask	Resolution (A-1)	Correlation Coefficient	0.484956	0.484956	0.455949	0.455949
cryoSPARC GSFSC Corrected Mask	Resolution (A-1)	Correlation Coefficient	0.487996	0.487996	0.46985	0.46985
cryoSPARC GSFSC Corrected Mask	Resolution (A-1)	Correlation Coefficient	0.491037	0.491037	0.455764	0.455764
cryoSPARC GSFSC Corrected Mask	Resolution (A-1)	Correlation Coefficient	0.494077	0.494077	0.4028	0.4028
cryoSPARC GSFSC Corrected Mask	Resolution (A-1)	Correlation Coefficient	0.497118	0.497118	0.405083	0.405083
cryoSPARC GSFSC Corrected Mask	Resolution (A-1)	Correlation Coefficient	0.500158	0.500158	0.389263	0.389263
cryoSPARC GSFSC Corrected Mask	Resolution (A-1)	Correlation Coefficient	0.503199	0.503199	0.361663	0.361663
cryoSPARC GSFSC Corrected Mask	Resolution (A-1)	Correlation Coefficient	0.506239	0.506239	0.372962	0.372962
cryoSPARC GSFSC Corrected Mask	Resolution (A-1)	Correlation Coefficient	0.50928	0.50928	0.349521	0.349521
cryoSPARC GSFSC Corrected Mask	Resolution (A-1)	Correlation Coefficient	0.51232	0.51232	0.295394	0.295394
cryoSPARC GSFSC Corrected Mask	Resolution (A-1)	Correlation Coefficient	0.51536	0.51536	0.293524	0.293524
cryoSPARC GSFSC Corrected Mask	Resolution (A-1)	Correlation Coefficient	0.518401	0.518401	0.293542	0.293542
cryoSPARC GSFSC Corrected Mask	Resolution (A-1)	Correlation Coefficient	0.521441	0.521441	0.264119	0.264119
cryoSPARC GSFSC Corrected Mask	Resolution (A-1)	Correlation Coefficient	0.524482	0.524482	0.219609	0.219609
cryoSPARC GSFSC Corrected Mask	Resolution (A-1)	Correlation Coefficient	0.527522	0.527522	0.19899	0.19899
cryoSPARC GSFSC Corrected Mask	Resolution (A-1)	Correlation Coefficient	0.530563	0.530563	0.200274	0.200274
cryoSPARC GSFSC Corrected Mask	Resolution (A-1)	Correlation Coefficient	0.533603	0.533603	0.207311	0.207311
cryoSPARC GSFSC Corrected Mask	Resolution (A-1)	Correlation Coefficient	0.536644	0.536644	0.18494	0.18494
cryoSPARC GSFSC Corrected Mask	Resolution (A-1)	Correlation Coefficient	0.539684	0.539684	0.15594	0.15594
cryoSPARC GSFSC Corrected Mask	Resolution (A-1)	Correlation Coefficient	0.542725	0.542725	0.151594	0.151594
cryoSPARC GSFSC Corrected Mask	Resolution (A-1)	Correlation Coefficient	0.545765	0.545765	0.148732	0.148732
cryoSPARC GSFSC Corrected Mask	Resolution (A-1)	Correlation Coefficient	0.548806	0.548806	0.139629	0.139629
cryoSPARC GSFSC Corrected Mask	Resolution (A-1)	Correlation Coefficient	0.551846	0.551846	0.132802	0.132802
cryoSPARC GSFSC Corrected Mask	Resolution (A-1)	Correlation Coefficient	0.554887	0.554887	0.109447	0.109447
cryoSPARC GSFSC Corrected Mask	Resolution (A-1)	Correlation Coefficient	0.557927	0.557927	0.100311	0.100311
cryoSPARC GSFSC Corrected Mask	Resolution (A-1)	Correlation Coefficient	0.560968	0.560968	0.100225	0.100225
cryoSPARC GSFSC Corrected Mask	Resolution (A-1)	Correlation Coefficient	0.564008	0.564008	0.0965942	0.0965942
cryoSPARC GSFSC Corrected Mask	Resolution (A-1)	Correlation Coefficient	0.567049	0.567049	0.0911081	0.0911081
cryoSPARC GSFSC Corrected Mask	Resolution (A-1)	Correlation Coefficient	0.570089	0.570089	0.0678229	0.0678229
cryoSPARC GSFSC Corrected Mask	Resolution (A-1)	Correlation Coefficient	0.57313	0.57313	0.0671505	0.0671505
cryoSPARC GSFSC Corrected Mask	Resolution (A-1)	Correlation Coefficient	0.57617	0.57617	0.0714562	0.0714562
cryoSPARC GSFSC Corrected Mask	Resolution (A-1)	Correlation Coefficient	0.57921	0.57921	0.0745273	0.0745273
cryoSPARC GSFSC Corrected Mask	Resolution (A-1)	Correlation Coefficient	0.582251	0.582251	0.0620688	0.0620688
cryoSPARC GSFSC Corrected Mask	Resolution (A-1)	Correlation Coefficient	0.585291	0.585291	0.0470505	0.0470505
cryoSPARC GSFSC Corrected Mask	Resolution (A-1)	Correlation Coefficient	0.588332	0.588332	0.0348918	0.0348918
cryoSPARC GSFSC Corrected Mask	Resolution (A-1)	Correlation Coefficient	0.591372	0.591372	0.0257933	0.0257933
cryoSPARC GSFSC Corrected Mask	Resolution (A-1)	Correlation Coefficient	0.594413	0.594413	0.0266918	0.0266918
cryoSPARC GSFSC Corrected Mask	Resolution (A-1)	Correlation Coefficient	0.597453	0.597453	0.0230179	0.0230179
cryoSPARC GSFSC Corrected Mask	Resolution (A-1)	Correlation Coefficient	0.600494	0.600494	0.0283796	0.0283796
cryoSPARC GSFSC Corrected Mask	Resolution (A-1)	Correlation Coefficient	0.603534	0.603534	0.0219727	0.0219727
cryoSPARC GSFSC Corrected Mask	Resolution (A-1)	Correlation Coefficient	0.606575	0.606575	0.0197996	0.0197996
cryoSPARC GSFSC Corrected Mask	Resolution (A-1)	Correlation Coefficient	0.609615	0.609615	0.0153303	0.0153303
cryoSPARC GSFSC Corrected Mask	Resolution (A-1)	Correlation Coefficient	0.612656	0.612656	0.0194533	0.0194533
cryoSPARC GSFSC Corrected Mask	Resolution (A-1)	Correlation Coefficient	0.615696	0.615696	0.0214153	0.0214153
cryoSPARC GSFSC Corrected Mask	Resolution (A-1)	Correlation Coefficient	0.618737	0.618737	0.0254671	0.0254671
cryoSPARC GSFSC Corrected Mask	Resolution (A-1)	Correlation Coefficient	0.621777	0.621777	0.0357406	0.0357406
cryoSPARC GSFSC Corrected Mask	Resolution (A-1)	Correlation Coefficient	0.624818	0.624818	0.0219074	0.0219074
cryoSPARC GSFSC Corrected Mask	Resolution (A-1)	Correlation Coefficient	0.627858	0.627858	0.018877	0.018877
cryoSPARC GSFSC Corrected Mask	Resolution (A-1)	Correlation Coefficient	0.630899	0.630899	0.017987	0.017987
cryoSPARC GSFSC Corrected Mask	Resolution (A-1)	Correlation Coefficient	0.633939	0.633939	0.0236075	0.0236075
cryoSPARC GSFSC Corrected Mask	Resolution (A-1)	Correlation Coefficient	0.636979	0.636979	0.0260843	0.0260843
cryoSPARC GSFSC Corrected Mask	Resolution (A-1)	Correlation Coefficient	0.64002	0.64002	0.0119077	0.0119077
cryoSPARC GSFSC Corrected Mask	Resolution (A-1)	Correlation Coefficient	0.64306	0.64306	0.00238947	0.00238947
cryoSPARC GSFSC Corrected Mask	Resolution (A-1)	Correlation Coefficient	0.646101	0.646101	0.0042195	0.0042195
cryoSPARC GSFSC Corrected Mask	Resolution (A-1)	Correlation Coefficient	0.649141	0.649141	-0.00567958	-0.00567958
cryoSPARC GSFSC Corrected Mask	Resolution (A-1)	Correlation Coefficient	0.652182	0.652182	-0.00826366	-0.00826366
cryoSPARC GSFSC Corrected Mask	Resolution (A-1)	Correlation Coefficient	0.655222	0.655222	-0.000362741	-0.000362741
cryoSPARC GSFSC Corrected Mask	Resolution (A-1)	Correlation Coefficient	0.658263	0.658263	0.000163001	0.000163001
cryoSPARC GSFSC Corrected Mask	Resolution (A-1)	Correlation Coefficient	0.661303	0.661303	0.00585254	0.00585254
cryoSPARC GSFSC Corrected Mask	Resolution (A-1)	Correlation Coefficient	0.664344	0.664344	0.0105298	0.0105298
cryoSPARC GSFSC Corrected Mask	Resolution (A-1)	Correlation Coefficient	0.667384	0.667384	0.0127439	0.0127439
cryoSPARC GSFSC Corrected Mask	Resolution (A-1)	Correlation Coefficient	0.670425	0.670425	0.011421	0.011421
cryoSPARC GSFSC Corrected Mask	Resolution (A-1)	Correlation Coefficient	0.673465	0.673465	0.0112681	0.0112681
cryoSPARC GSFSC Corrected Mask	Resolution (A-1)	Correlation Coefficient	0.676506	0.676506	0.00815379	0.00815379
cryoSPARC GSFSC Corrected Mask	Resolution (A-1)	Correlation Coefficient	0.679546	0.679546	0.00288014	0.00288014
cryoSPARC GSFSC Corrected Mask	Resolution (A-1)	Correlation Coefficient	0.682587	0.682587	0.0141549	0.0141549
cryoSPARC GSFSC Corrected Mask	Resolution (A-1)	Correlation Coefficient	0.685627	0.685627	0.0146275	0.0146275
cryoSPARC GSFSC Corrected Mask	Resolution (A-1)	Correlation Coefficient	0.688668	0.688668	0.00871021	0.00871021
cryoSPARC GSFSC Corrected Mask	Resolution (A-1)	Correlation Coefficient	0.691708	0.691708	0.0054777	0.0054777
cryoSPARC GSFSC Corrected Mask	Resolution (A-1)	Correlation Coefficient	0.694749	0.694749	0.0140976	0.0140976
cryoSPARC GSFSC Corrected Mask	Resolution (A-1)	Correlation Coefficient	0.697789	0.697789	0.0151494	0.0151494
cryoSPARC GSFSC Corrected Mask	Resolution (A-1)	Correlation Coefficient	0.700829	0.700829	0.00933844	0.00933844
cryoSPARC GSFSC Corrected Mask	Resolution (A-1)	Correlation Coefficient	0.70387	0.70387	0.00380766	0.00380766
cryoSPARC GSFSC Corrected Mask	Resolution (A-1)	Correlation Coefficient	0.70691	0.70691	0.00917668	0.00917668
cryoSPARC GSFSC Corrected Mask	Resolution (A-1)	Correlation Coefficient	0.709951	0.709951	0.00811333	0.00811333
cryoSPARC GSFSC Corrected Mask	Resolution (A-1)	Correlation Coefficient	0.712991	0.712991	0.00279181	0.00279181
cryoSPARC GSFSC Corrected Mask	Resolution (A-1)	Correlation Coefficient	0.716032	0.716032	0.000138616	0.000138616
cryoSPARC GSFSC Corrected Mask	Resolution (A-1)	Correlation Coefficient	0.719072	0.719072	0.00624937	0.00624937
cryoSPARC GSFSC Corrected Mask	Resolution (A-1)	Correlation Coefficient	0.722113	0.722113	0.00559722	0.00559722
cryoSPARC GSFSC Corrected Mask	Resolution (A-1)	Correlation Coefficient	0.725153	0.725153	0.00415313	0.00415313
cryoSPARC GSFSC Corrected Mask	Resolution (A-1)	Correlation Coefficient	0.728194	0.728194	0.00198096	0.00198096
cryoSPARC GSFSC Corrected Mask	Resolution (A-1)	Correlation Coefficient	0.731234	0.731234	0.0036514	0.0036514
cryoSPARC GSFSC Corrected Mask	Resolution (A-1)	Correlation Coefficient	0.734275	0.734275	0.0027931	0.0027931
cryoSPARC GSFSC Corrected Mask	Resolution (A-1)	Correlation Coefficient	0.737315	0.737315	0.00267153	0.00267153
cryoSPARC GSFSC Corrected Mask	Resolution (A-1)	Correlation Coefficient	0.740356	0.740356	0.00551312	0.00551312
cryoSPARC GSFSC Corrected Mask	Resolution (A-1)	Correlation Coefficient	0.743396	0.743396	0.000382292	0.000382292
cryoSPARC GSFSC Corrected Mask	Resolution (A-1)	Correlation Coefficient	0.746437	0.746437	-0.00281861	-0.00281861
cryoSPARC GSFSC Corrected Mask	Resolution (A-1)	Correlation Coefficient	0.749477	0.749477	0.00648977	0.00648977
cryoSPARC GSFSC Corrected Mask	Resolution (A-1)	Correlation Coefficient	0.752518	0.752518	0.00323798	0.00323798
cryoSPARC GSFSC Corrected Mask	Resolution (A-1)	Correlation Coefficient	0.755558	0.755558	-0.00276152	-0.00276152
cryoSPARC GSFSC Corrected Mask	Resolution (A-1)	Correlation Coefficient	0.758598	0.758598	0.00072331	0.00072331
cryoSPARC GSFSC Corrected Mask	Resolution (A-1)	Correlation Coefficient	0.761639	0.761639	-0.00154909	-0.00154909
cryoSPARC GSFSC Corrected Mask	Resolution (A-1)	Correlation Coefficient	0.764679	0.764679	0.00303055	0.00303055
cryoSPARC GSFSC Corrected Mask	Resolution (A-1)	Correlation Coefficient	0.76772	0.76772	-0.00478844	-0.00478844
cryoSPARC GSFSC Corrected Mask	Resolution (A-1)	Correlation Coefficient	0.77076	0.77076	-0.00210237	-0.00210237

## Sheet: apoF_spiral_1.68A_FSC
/fsc
/@title	/@xaxis	/@yaxis	/coordinate/x	/coordinate/x/#agg	/coordinate/y	/coordinate/y/#agg
cryoSPARC GSFSC Corrected Mask	Resolution (A-1)	Correlation Coefficient	0.00169102	0.00169102	1	1
cryoSPARC GSFSC Corrected Mask	Resolution (A-1)	Correlation Coefficient	0.00507305	0.00507305	1	1
cryoSPARC GSFSC Corrected Mask	Resolution (A-1)	Correlation Coefficient	0.00845509	0.00845509	1	1
cryoSPARC GSFSC Corrected Mask	Resolution (A-1)	Correlation Coefficient	0.0118371	0.0118371	1	1
cryoSPARC GSFSC Corrected Mask	Resolution (A-1)	Correlation Coefficient	0.0152192	0.0152192	1	1
cryoSPARC GSFSC Corrected Mask	Resolution (A-1)	Correlation Coefficient	0.0186012	0.0186012	1	1
cryoSPARC GSFSC Corrected Mask	Resolution (A-1)	Correlation Coefficient	0.0219832	0.0219832	1	1
cryoSPARC GSFSC Corrected Mask	Resolution (A-1)	Correlation Coefficient	0.0253653	0.0253653	1	1
cryoSPARC GSFSC Corrected Mask	Resolution (A-1)	Correlation Coefficient	0.0287473	0.0287473	0.999998	0.999998
cryoSPARC GSFSC Corrected Mask	Resolution (A-1)	Correlation Coefficient	0.0321293	0.0321293	0.999999	0.999999
cryoSPARC GSFSC Corrected Mask	Resolution (A-1)	Correlation Coefficient	0.0355114	0.0355114	0.999997	0.999997
cryoSPARC GSFSC Corrected Mask	Resolution (A-1)	Correlation Coefficient	0.0388934	0.0388934	0.999995	0.999995
cryoSPARC GSFSC Corrected Mask	Resolution (A-1)	Correlation Coefficient	0.0422754	0.0422754	0.999997	0.999997
cryoSPARC GSFSC Corrected Mask	Resolution (A-1)	Correlation Coefficient	0.0456575	0.0456575	0.999991	0.999991
cryoSPARC GSFSC Corrected Mask	Resolution (A-1)	Correlation Coefficient	0.0490395	0.0490395	0.999987	0.999987
cryoSPARC GSFSC Corrected Mask	Resolution (A-1)	Correlation Coefficient	0.0524215	0.0524215	0.999988	0.999988
cryoSPARC GSFSC Corrected Mask	Resolution (A-1)	Correlation Coefficient	0.0558036	0.0558036	0.999985	0.999985
cryoSPARC GSFSC Corrected Mask	Resolution (A-1)	Correlation Coefficient	0.0591856	0.0591856	0.999978	0.999978
cryoSPARC GSFSC Corrected Mask	Resolution (A-1)	Correlation Coefficient	0.0625676	0.0625676	0.999987	0.999987
cryoSPARC GSFSC Corrected Mask	Resolution (A-1)	Correlation Coefficient	0.0659497	0.0659497	0.999988	0.999988
cryoSPARC GSFSC Corrected Mask	Resolution (A-1)	Correlation Coefficient	0.0693317	0.0693317	0.999987	0.999987
cryoSPARC GSFSC Corrected Mask	Resolution (A-1)	Correlation Coefficient	0.0727137	0.0727137	0.99999	0.99999
cryoSPARC GSFSC Corrected Mask	Resolution (A-1)	Correlation Coefficient	0.0760958	0.0760958	0.999993	0.999993
cryoSPARC GSFSC Corrected Mask	Resolution (A-1)	Correlation Coefficient	0.0794778	0.0794778	0.999992	0.999992
cryoSPARC GSFSC Corrected Mask	Resolution (A-1)	Correlation Coefficient	0.0828598	0.0828598	0.999988	0.999988
cryoSPARC GSFSC Corrected Mask	Resolution (A-1)	Correlation Coefficient	0.0862419	0.0862419	0.999991	0.999991
cryoSPARC GSFSC Corrected Mask	Resolution (A-1)	Correlation Coefficient	0.0896239	0.0896239	0.999988	0.999988
cryoSPARC GSFSC Corrected Mask	Resolution (A-1)	Correlation Coefficient	0.0930059	0.0930059	0.999986	0.999986
cryoSPARC GSFSC Corrected Mask	Resolution (A-1)	Correlation Coefficient	0.096388	0.096388	0.999984	0.999984
cryoSPARC GSFSC Corrected Mask	Resolution (A-1)	Correlation Coefficient	0.09977	0.09977	0.999982	0.999982
cryoSPARC GSFSC Corrected Mask	Resolution (A-1)	Correlation Coefficient	0.103152	0.103152	0.999982	0.999982
cryoSPARC GSFSC Corrected Mask	Resolution (A-1)	Correlation Coefficient	0.106534	0.106534	0.999983	0.999983
cryoSPARC GSFSC Corrected Mask	Resolution (A-1)	Correlation Coefficient	0.109916	0.109916	0.999983	0.999983
cryoSPARC GSFSC Corrected Mask	Resolution (A-1)	Correlation Coefficient	0.113298	0.113298	0.999976	0.999976
cryoSPARC GSFSC Corrected Mask	Resolution (A-1)	Correlation Coefficient	0.11668	0.11668	0.999973	0.999973
cryoSPARC GSFSC Corrected Mask	Resolution (A-1)	Correlation Coefficient	0.120062	0.120062	0.999962	0.999962
cryoSPARC GSFSC Corrected Mask	Resolution (A-1)	Correlation Coefficient	0.123444	0.123444	0.999963	0.999963
cryoSPARC GSFSC Corrected Mask	Resolution (A-1)	Correlation Coefficient	0.126826	0.126826	0.999964	0.999964
cryoSPARC GSFSC Corrected Mask	Resolution (A-1)	Correlation Coefficient	0.130208	0.130208	0.999953	0.999953
cryoSPARC GSFSC Corrected Mask	Resolution (A-1)	Correlation Coefficient	0.13359	0.13359	0.999928	0.999928
cryoSPARC GSFSC Corrected Mask	Resolution (A-1)	Correlation Coefficient	0.136972	0.136972	0.999912	0.999912
cryoSPARC GSFSC Corrected Mask	Resolution (A-1)	Correlation Coefficient	0.140354	0.140354	0.999913	0.999913
cryoSPARC GSFSC Corrected Mask	Resolution (A-1)	Correlation Coefficient	0.143736	0.143736	0.999895	0.999895
cryoSPARC GSFSC Corrected Mask	Resolution (A-1)	Correlation Coefficient	0.147119	0.147119	0.999856	0.999856
cryoSPARC GSFSC Corrected Mask	Resolution (A-1)	Correlation Coefficient	0.150501	0.150501	0.999852	0.999852
cryoSPARC GSFSC Corrected Mask	Resolution (A-1)	Correlation Coefficient	0.153883	0.153883	0.999878	0.999878
cryoSPARC GSFSC Corrected Mask	Resolution (A-1)	Correlation Coefficient	0.157265	0.157265	0.999883	0.999883
cryoSPARC GSFSC Corrected Mask	Resolution (A-1)	Correlation Coefficient	0.160647	0.160647	0.999897	0.999897
cryoSPARC GSFSC Corrected Mask	Resolution (A-1)	Correlation Coefficient	0.164029	0.164029	0.999887	0.999887
cryoSPARC GSFSC Corrected Mask	Resolution (A-1)	Correlation Coefficient	0.167411	0.167411	0.999863	0.999863
cryoSPARC GSFSC Corrected Mask	Resolution (A-1)	Correlation Coefficient	0.170793	0.170793	0.999864	0.999864
cryoSPARC GSFSC Corrected Mask	Resolution (A-1)	Correlation Coefficient	0.174175	0.174175	0.999891	0.999891
cryoSPARC GSFSC Corrected Mask	Resolution (A-1)	Correlation Coefficient	0.177557	0.177557	0.999902	0.999902
cryoSPARC GSFSC Corrected Mask	Resolution (A-1)	Correlation Coefficient	0.180939	0.180939	0.999932	0.999932
cryoSPARC GSFSC Corrected Mask	Resolution (A-1)	Correlation Coefficient	0.184321	0.184321	0.99993	0.99993
cryoSPARC GSFSC Corrected Mask	Resolution (A-1)	Correlation Coefficient	0.187703	0.187703	0.999945	0.999945
cryoSPARC GSFSC Corrected Mask	Resolution (A-1)	Correlation Coefficient	0.191085	0.191085	0.999948	0.999948
cryoSPARC GSFSC Corrected Mask	Resolution (A-1)	Correlation Coefficient	0.194467	0.194467	0.999958	0.999958
cryoSPARC GSFSC Corrected Mask	Resolution (A-1)	Correlation Coefficient	0.197849	0.197849	0.999947	0.999947
cryoSPARC GSFSC Corrected Mask	Resolution (A-1)	Correlation Coefficient	0.201231	0.201231	0.999953	0.999953
cryoSPARC GSFSC Corrected Mask	Resolution (A-1)	Correlation Coefficient	0.204613	0.204613	0.999932	0.999932
cryoSPARC GSFSC Corrected Mask	Resolution (A-1)	Correlation Coefficient	0.207995	0.207995	0.999946	0.999946
cryoSPARC GSFSC Corrected Mask	Resolution (A-1)	Correlation Coefficient	0.211377	0.211377	0.999929	0.999929
cryoSPARC GSFSC Corrected Mask	Resolution (A-1)	Correlation Coefficient	0.214759	0.214759	0.99992	0.99992
cryoSPARC GSFSC Corrected Mask	Resolution (A-1)	Correlation Coefficient	0.218141	0.218141	0.999918	0.999918
cryoSPARC GSFSC Corrected Mask	Resolution (A-1)	Correlation Coefficient	0.221523	0.221523	0.999902	0.999902
cryoSPARC GSFSC Corrected Mask	Resolution (A-1)	Correlation Coefficient	0.224905	0.224905	0.999906	0.999906
cryoSPARC GSFSC Corrected Mask	Resolution (A-1)	Correlation Coefficient	0.228287	0.228287	0.999896	0.999896
cryoSPARC GSFSC Corrected Mask	Resolution (A-1)	Correlation Coefficient	0.231669	0.231669	0.999888	0.999888
cryoSPARC GSFSC Corrected Mask	Resolution (A-1)	Correlation Coefficient	0.235051	0.235051	0.99988	0.99988
cryoSPARC GSFSC Corrected Mask	Resolution (A-1)	Correlation Coefficient	0.238433	0.238433	0.999886	0.999886
cryoSPARC GSFSC Corrected Mask	Resolution (A-1)	Correlation Coefficient	0.241815	0.241815	0.999884	0.999884
cryoSPARC GSFSC Corrected Mask	Resolution (A-1)	Correlation Coefficient	0.245198	0.245198	0.999879	0.999879
cryoSPARC GSFSC Corrected Mask	Resolution (A-1)	Correlation Coefficient	0.24858	0.24858	0.999857	0.999857
cryoSPARC GSFSC Corrected Mask	Resolution (A-1)	Correlation Coefficient	0.251962	0.251962	0.999857	0.999857
cryoSPARC GSFSC Corrected Mask	Resolution (A-1)	Correlation Coefficient	0.255344	0.255344	0.999806	0.999806
cryoSPARC GSFSC Corrected Mask	Resolution (A-1)	Correlation Coefficient	0.258726	0.258726	0.999797	0.999797
cryoSPARC GSFSC Corrected Mask	Resolution (A-1)	Correlation Coefficient	0.262108	0.262108	0.999796	0.999796
cryoSPARC GSFSC Corrected Mask	Resolution (A-1)	Correlation Coefficient	0.26549	0.26549	0.99977	0.99977
cryoSPARC GSFSC Corrected Mask	Resolution (A-1)	Correlation Coefficient	0.268872	0.268872	0.99976	0.99976
cryoSPARC GSFSC Corrected Mask	Resolution (A-1)	Correlation Coefficient	0.272254	0.272254	0.99975	0.99975
cryoSPARC GSFSC Corrected Mask	Resolution (A-1)	Correlation Coefficient	0.275636	0.275636	0.999732	0.999732
cryoSPARC GSFSC Corrected Mask	Resolution (A-1)	Correlation Coefficient	0.279018	0.279018	0.999663	0.999663
cryoSPARC GSFSC Corrected Mask	Resolution (A-1)	Correlation Coefficient	0.2824	0.2824	0.999641	0.999641
cryoSPARC GSFSC Corrected Mask	Resolution (A-1)	Correlation Coefficient	0.285782	0.285782	0.999595	0.999595
cryoSPARC GSFSC Corrected Mask	Resolution (A-1)	Correlation Coefficient	0.289164	0.289164	0.999573	0.999573
cryoSPARC GSFSC Corrected Mask	Resolution (A-1)	Correlation Coefficient	0.292546	0.292546	0.999527	0.999527
cryoSPARC GSFSC Corrected Mask	Resolution (A-1)	Correlation Coefficient	0.295928	0.295928	0.999493	0.999493
cryoSPARC GSFSC Corrected Mask	Resolution (A-1)	Correlation Coefficient	0.29931	0.29931	0.999476	0.999476
cryoSPARC GSFSC Corrected Mask	Resolution (A-1)	Correlation Coefficient	0.302692	0.302692	0.999388	0.999388
cryoSPARC GSFSC Corrected Mask	Resolution (A-1)	Correlation Coefficient	0.306074	0.306074	0.999355	0.999355
cryoSPARC GSFSC Corrected Mask	Resolution (A-1)	Correlation Coefficient	0.309456	0.309456	0.999315	0.999315
cryoSPARC GSFSC Corrected Mask	Resolution (A-1)	Correlation Coefficient	0.312838	0.312838	0.999238	0.999238
cryoSPARC GSFSC Corrected Mask	Resolution (A-1)	Correlation Coefficient	0.31622	0.31622	0.999171	0.999171
cryoSPARC GSFSC Corrected Mask	Resolution (A-1)	Correlation Coefficient	0.319602	0.319602	0.999095	0.999095
cryoSPARC GSFSC Corrected Mask	Resolution (A-1)	Correlation Coefficient	0.322984	0.322984	0.998916	0.998916
cryoSPARC GSFSC Corrected Mask	Resolution (A-1)	Correlation Coefficient	0.326366	0.326366	0.998921	0.998921
cryoSPARC GSFSC Corrected Mask	Resolution (A-1)	Correlation Coefficient	0.329748	0.329748	0.998837	0.998837
cryoSPARC GSFSC Corrected Mask	Resolution (A-1)	Correlation Coefficient	0.33313	0.33313	0.998757	0.998757
cryoSPARC GSFSC Corrected Mask	Resolution (A-1)	Correlation Coefficient	0.336512	0.336512	0.998758	0.998758
cryoSPARC GSFSC Corrected Mask	Resolution (A-1)	Correlation Coefficient	0.339894	0.339894	0.998749	0.998749
cryoSPARC GSFSC Corrected Mask	Resolution (A-1)	Correlation Coefficient	0.343277	0.343277	0.998489	0.998489
cryoSPARC GSFSC Corrected Mask	Resolution (A-1)	Correlation Coefficient	0.346659	0.346659	0.998288	0.998288
cryoSPARC GSFSC Corrected Mask	Resolution (A-1)	Correlation Coefficient	0.350041	0.350041	0.998205	0.998205
cryoSPARC GSFSC Corrected Mask	Resolution (A-1)	Correlation Coefficient	0.353423	0.353423	0.998006	0.998006
cryoSPARC GSFSC Corrected Mask	Resolution (A-1)	Correlation Coefficient	0.356805	0.356805	0.998013	0.998013
cryoSPARC GSFSC Corrected Mask	Resolution (A-1)	Correlation Coefficient	0.360187	0.360187	0.998053	0.998053
cryoSPARC GSFSC Corrected Mask	Resolution (A-1)	Correlation Coefficient	0.363569	0.363569	0.997914	0.997914
cryoSPARC GSFSC Corrected Mask	Resolution (A-1)	Correlation Coefficient	0.366951	0.366951	0.997865	0.997865
cryoSPARC GSFSC Corrected Mask	Resolution (A-1)	Correlation Coefficient	0.370333	0.370333	0.997595	0.997595
cryoSPARC GSFSC Corrected Mask	Resolution (A-1)	Correlation Coefficient	0.373715	0.373715	0.996964	0.996964
cryoSPARC GSFSC Corrected Mask	Resolution (A-1)	Correlation Coefficient	0.377097	0.377097	0.996689	0.996689
cryoSPARC GSFSC Corrected Mask	Resolution (A-1)	Correlation Coefficient	0.380479	0.380479	0.996636	0.996636
cryoSPARC GSFSC Corrected Mask	Resolution (A-1)	Correlation Coefficient	0.383861	0.383861	0.996632	0.996632
cryoSPARC GSFSC Corrected Mask	Resolution (A-1)	Correlation Coefficient	0.387243	0.387243	0.996403	0.996403
cryoSPARC GSFSC Corrected Mask	Resolution (A-1)	Correlation Coefficient	0.390625	0.390625	0.995886	0.995886
cryoSPARC GSFSC Corrected Mask	Resolution (A-1)	Correlation Coefficient	0.394007	0.394007	0.995604	0.995604
cryoSPARC GSFSC Corrected Mask	Resolution (A-1)	Correlation Coefficient	0.397389	0.397389	0.995459	0.995459
cryoSPARC GSFSC Corrected Mask	Resolution (A-1)	Correlation Coefficient	0.400771	0.400771	0.995403	0.995403
cryoSPARC GSFSC Corrected Mask	Resolution (A-1)	Correlation Coefficient	0.404153	0.404153	0.995528	0.995528
cryoSPARC GSFSC Corrected Mask	Resolution (A-1)	Correlation Coefficient	0.407535	0.407535	0.995171	0.995171
cryoSPARC GSFSC Corrected Mask	Resolution (A-1)	Correlation Coefficient	0.410917	0.410917	0.994704	0.994704
cryoSPARC GSFSC Corrected Mask	Resolution (A-1)	Correlation Coefficient	0.414299	0.414299	0.994426	0.994426
cryoSPARC GSFSC Corrected Mask	Resolution (A-1)	Correlation Coefficient	0.417681	0.417681	0.993439	0.993439
cryoSPARC GSFSC Corrected Mask	Resolution (A-1)	Correlation Coefficient	0.421063	0.421063	0.992539	0.992539
cryoSPARC GSFSC Corrected Mask	Resolution (A-1)	Correlation Coefficient	0.424445	0.424445	0.992507	0.992507
cryoSPARC GSFSC Corrected Mask	Resolution (A-1)	Correlation Coefficient	0.427827	0.427827	0.992589	0.992589
cryoSPARC GSFSC Corrected Mask	Resolution (A-1)	Correlation Coefficient	0.431209	0.431209	0.992024	0.992024
cryoSPARC GSFSC Corrected Mask	Resolution (A-1)	Correlation Coefficient	0.434591	0.434591	0.991001	0.991001
cryoSPARC GSFSC Corrected Mask	Resolution (A-1)	Correlation Coefficient	0.437973	0.437973	0.989901	0.989901
cryoSPARC GSFSC Corrected Mask	Resolution (A-1)	Correlation Coefficient	0.441356	0.441356	0.989573	0.989573
cryoSPARC GSFSC Corrected Mask	Resolution (A-1)	Correlation Coefficient	0.444738	0.444738	0.98922	0.98922
cryoSPARC GSFSC Corrected Mask	Resolution (A-1)	Correlation Coefficient	0.44812	0.44812	0.988673	0.988673
cryoSPARC GSFSC Corrected Mask	Resolution (A-1)	Correlation Coefficient	0.451502	0.451502	0.987342	0.987342
cryoSPARC GSFSC Corrected Mask	Resolution (A-1)	Correlation Coefficient	0.454884	0.454884	0.963113	0.963113
cryoSPARC GSFSC Corrected Mask	Resolution (A-1)	Correlation Coefficient	0.458266	0.458266	0.967747	0.967747
cryoSPARC GSFSC Corrected Mask	Resolution (A-1)	Correlation Coefficient	0.461648	0.461648	0.971814	0.971814
cryoSPARC GSFSC Corrected Mask	Resolution (A-1)	Correlation Coefficient	0.46503	0.46503	0.971163	0.971163
cryoSPARC GSFSC Corrected Mask	Resolution (A-1)	Correlation Coefficient	0.468412	0.468412	0.969038	0.969038
cryoSPARC GSFSC Corrected Mask	Resolution (A-1)	Correlation Coefficient	0.471794	0.471794	0.964795	0.964795
cryoSPARC GSFSC Corrected Mask	Resolution (A-1)	Correlation Coefficient	0.475176	0.475176	0.960601	0.960601
cryoSPARC GSFSC Corrected Mask	Resolution (A-1)	Correlation Coefficient	0.478558	0.478558	0.955783	0.955783
cryoSPARC GSFSC Corrected Mask	Resolution (A-1)	Correlation Coefficient	0.48194	0.48194	0.949511	0.949511
cryoSPARC GSFSC Corrected Mask	Resolution (A-1)	Correlation Coefficient	0.485322	0.485322	0.942198	0.942198
cryoSPARC GSFSC Corrected Mask	Resolution (A-1)	Correlation Coefficient	0.488704	0.488704	0.933209	0.933209
cryoSPARC GSFSC Corrected Mask	Resolution (A-1)	Correlation Coefficient	0.492086	0.492086	0.925644	0.925644
cryoSPARC GSFSC Corrected Mask	Resolution (A-1)	Correlation Coefficient	0.495468	0.495468	0.919412	0.919412
cryoSPARC GSFSC Corrected Mask	Resolution (A-1)	Correlation Coefficient	0.49885	0.49885	0.91232	0.91232
cryoSPARC GSFSC Corrected Mask	Resolution (A-1)	Correlation Coefficient	0.502232	0.502232	0.897691	0.897691
cryoSPARC GSFSC Corrected Mask	Resolution (A-1)	Correlation Coefficient	0.505614	0.505614	0.882202	0.882202
cryoSPARC GSFSC Corrected Mask	Resolution (A-1)	Correlation Coefficient	0.508996	0.508996	0.872468	0.872468
cryoSPARC GSFSC Corrected Mask	Resolution (A-1)	Correlation Coefficient	0.512378	0.512378	0.856199	0.856199
cryoSPARC GSFSC Corrected Mask	Resolution (A-1)	Correlation Coefficient	0.51576	0.51576	0.836732	0.836732
cryoSPARC GSFSC Corrected Mask	Resolution (A-1)	Correlation Coefficient	0.519142	0.519142	0.827646	0.827646
cryoSPARC GSFSC Corrected Mask	Resolution (A-1)	Correlation Coefficient	0.522524	0.522524	0.805445	0.805445
cryoSPARC GSFSC Corrected Mask	Resolution (A-1)	Correlation Coefficient	0.525906	0.525906	0.780432	0.780432
cryoSPARC GSFSC Corrected Mask	Resolution (A-1)	Correlation Coefficient	0.529288	0.529288	0.758138	0.758138
cryoSPARC GSFSC Corrected Mask	Resolution (A-1)	Correlation Coefficient	0.53267	0.53267	0.726938	0.726938
cryoSPARC GSFSC Corrected Mask	Resolution (A-1)	Correlation Coefficient	0.536052	0.536052	0.678707	0.678707
cryoSPARC GSFSC Corrected Mask	Resolution (A-1)	Correlation Coefficient	0.539435	0.539435	0.646605	0.646605
cryoSPARC GSFSC Corrected Mask	Resolution (A-1)	Correlation Coefficient	0.542817	0.542817	0.611777	0.611777
cryoSPARC GSFSC Corrected Mask	Resolution (A-1)	Correlation Coefficient	0.546199	0.546199	0.55517	0.55517
cryoSPARC GSFSC Corrected Mask	Resolution (A-1)	Correlation Coefficient	0.549581	0.549581	0.518331	0.518331
cryoSPARC GSFSC Corrected Mask	Resolution (A-1)	Correlation Coefficient	0.552963	0.552963	0.496	0.496
cryoSPARC GSFSC Corrected Mask	Resolution (A-1)	Correlation Coefficient	0.556345	0.556345	0.456384	0.456384
cryoSPARC GSFSC Corrected Mask	Resolution (A-1)	Correlation Coefficient	0.559727	0.559727	0.405281	0.405281
cryoSPARC GSFSC Corrected Mask	Resolution (A-1)	Correlation Coefficient	0.563109	0.563109	0.38383	0.38383
cryoSPARC GSFSC Corrected Mask	Resolution (A-1)	Correlation Coefficient	0.566491	0.566491	0.347499	0.347499
cryoSPARC GSFSC Corrected Mask	Resolution (A-1)	Correlation Coefficient	0.569873	0.569873	0.306686	0.306686
cryoSPARC GSFSC Corrected Mask	Resolution (A-1)	Correlation Coefficient	0.573255	0.573255	0.301192	0.301192
cryoSPARC GSFSC Corrected Mask	Resolution (A-1)	Correlation Coefficient	0.576637	0.576637	0.262245	0.262245
cryoSPARC GSFSC Corrected Mask	Resolution (A-1)	Correlation Coefficient	0.580019	0.580019	0.230959	0.230959
cryoSPARC GSFSC Corrected Mask	Resolution (A-1)	Correlation Coefficient	0.583401	0.583401	0.218512	0.218512
cryoSPARC GSFSC Corrected Mask	Resolution (A-1)	Correlation Coefficient	0.586783	0.586783	0.205925	0.205925
cryoSPARC GSFSC Corrected Mask	Resolution (A-1)	Correlation Coefficient	0.590165	0.590165	0.189667	0.189667
cryoSPARC GSFSC Corrected Mask	Resolution (A-1)	Correlation Coefficient	0.593547	0.593547	0.146247	0.146247
cryoSPARC GSFSC Corrected Mask	Resolution (A-1)	Correlation Coefficient	0.596929	0.596929	0.132217	0.132217
cryoSPARC GSFSC Corrected Mask	Resolution (A-1)	Correlation Coefficient	0.600311	0.600311	0.149221	0.149221
cryoSPARC GSFSC Corrected Mask	Resolution (A-1)	Correlation Coefficient	0.603693	0.603693	0.106769	0.106769
cryoSPARC GSFSC Corrected Mask	Resolution (A-1)	Correlation Coefficient	0.607075	0.607075	0.063848	0.063848
cryoSPARC GSFSC Corrected Mask	Resolution (A-1)	Correlation Coefficient	0.610457	0.610457	0.0565824	0.0565824
cryoSPARC GSFSC Corrected Mask	Resolution (A-1)	Correlation Coefficient	0.613839	0.613839	0.0551508	0.0551508
cryoSPARC GSFSC Corrected Mask	Resolution (A-1)	Correlation Coefficient	0.617221	0.617221	0.0593392	0.0593392
cryoSPARC GSFSC Corrected Mask	Resolution (A-1)	Correlation Coefficient	0.620603	0.620603	0.0598009	0.0598009
cryoSPARC GSFSC Corrected Mask	Resolution (A-1)	Correlation Coefficient	0.623985	0.623985	0.0512489	0.0512489
cryoSPARC GSFSC Corrected Mask	Resolution (A-1)	Correlation Coefficient	0.627367	0.627367	0.0630327	0.0630327
cryoSPARC GSFSC Corrected Mask	Resolution (A-1)	Correlation Coefficient	0.630749	0.630749	0.0778189	0.0778189
cryoSPARC GSFSC Corrected Mask	Resolution (A-1)	Correlation Coefficient	0.634131	0.634131	0.0816772	0.0816772
cryoSPARC GSFSC Corrected Mask	Resolution (A-1)	Correlation Coefficient	0.637514	0.637514	0.0695199	0.0695199
cryoSPARC GSFSC Corrected Mask	Resolution (A-1)	Correlation Coefficient	0.640896	0.640896	0.0343337	0.0343337
cryoSPARC GSFSC Corrected Mask	Resolution (A-1)	Correlation Coefficient	0.644278	0.644278	0.0312225	0.0312225
cryoSPARC GSFSC Corrected Mask	Resolution (A-1)	Correlation Coefficient	0.64766	0.64766	0.0359076	0.0359076
cryoSPARC GSFSC Corrected Mask	Resolution (A-1)	Correlation Coefficient	0.651042	0.651042	0.021043	0.021043
cryoSPARC GSFSC Corrected Mask	Resolution (A-1)	Correlation Coefficient	0.654424	0.654424	0.00624623	0.00624623
cryoSPARC GSFSC Corrected Mask	Resolution (A-1)	Correlation Coefficient	0.657806	0.657806	0.0077697	0.0077697
cryoSPARC GSFSC Corrected Mask	Resolution (A-1)	Correlation Coefficient	0.661188	0.661188	0.0161999	0.0161999
cryoSPARC GSFSC Corrected Mask	Resolution (A-1)	Correlation Coefficient	0.66457	0.66457	0.0199698	0.0199698
cryoSPARC GSFSC Corrected Mask	Resolution (A-1)	Correlation Coefficient	0.667952	0.667952	0.0195784	0.0195784
cryoSPARC GSFSC Corrected Mask	Resolution (A-1)	Correlation Coefficient	0.671334	0.671334	0.0228049	0.0228049
cryoSPARC GSFSC Corrected Mask	Resolution (A-1)	Correlation Coefficient	0.674716	0.674716	0.0243465	0.0243465
cryoSPARC GSFSC Corrected Mask	Resolution (A-1)	Correlation Coefficient	0.678098	0.678098	0.0134866	0.0134866
cryoSPARC GSFSC Corrected Mask	Resolution (A-1)	Correlation Coefficient	0.68148	0.68148	-0.00306747	-0.00306747
cryoSPARC GSFSC Corrected Mask	Resolution (A-1)	Correlation Coefficient	0.684862	0.684862	0.00551043	0.00551043
cryoSPARC GSFSC Corrected Mask	Resolution (A-1)	Correlation Coefficient	0.688244	0.688244	-0.00557289	-0.00557289
cryoSPARC GSFSC Corrected Mask	Resolution (A-1)	Correlation Coefficient	0.691626	0.691626	0.00168496	0.00168496
cryoSPARC GSFSC Corrected Mask	Resolution (A-1)	Correlation Coefficient	0.695008	0.695008	0.0141767	0.0141767
cryoSPARC GSFSC Corrected Mask	Resolution (A-1)	Correlation Coefficient	0.69839	0.69839	-0.0104739	-0.0104739
cryoSPARC GSFSC Corrected Mask	Resolution (A-1)	Correlation Coefficient	0.701772	0.701772	-0.0204876	-0.0204876
cryoSPARC GSFSC Corrected Mask	Resolution (A-1)	Correlation Coefficient	0.705154	0.705154	-0.0104911	-0.0104911
cryoSPARC GSFSC Corrected Mask	Resolution (A-1)	Correlation Coefficient	0.708536	0.708536	0.00356649	0.00356649
cryoSPARC GSFSC Corrected Mask	Resolution (A-1)	Correlation Coefficient	0.711918	0.711918	-0.00111459	-0.00111459
cryoSPARC GSFSC Corrected Mask	Resolution (A-1)	Correlation Coefficient	0.7153	0.7153	-0.0134014	-0.0134014
cryoSPARC GSFSC Corrected Mask	Resolution (A-1)	Correlation Coefficient	0.718682	0.718682	-0.0138519	-0.0138519
cryoSPARC GSFSC Corrected Mask	Resolution (A-1)	Correlation Coefficient	0.722064	0.722064	-0.00835524	-0.00835524
cryoSPARC GSFSC Corrected Mask	Resolution (A-1)	Correlation Coefficient	0.725446	0.725446	-0.00843955	-0.00843955
cryoSPARC GSFSC Corrected Mask	Resolution (A-1)	Correlation Coefficient	0.728828	0.728828	-0.0178322	-0.0178322
cryoSPARC GSFSC Corrected Mask	Resolution (A-1)	Correlation Coefficient	0.73221	0.73221	0.00201103	0.00201103
cryoSPARC GSFSC Corrected Mask	Resolution (A-1)	Correlation Coefficient	0.735593	0.735593	0.0096651	0.0096651
cryoSPARC GSFSC Corrected Mask	Resolution (A-1)	Correlation Coefficient	0.738975	0.738975	0.000543674	0.000543674
cryoSPARC GSFSC Corrected Mask	Resolution (A-1)	Correlation Coefficient	0.742357	0.742357	0.00577794	0.00577794
cryoSPARC GSFSC Corrected Mask	Resolution (A-1)	Correlation Coefficient	0.745739	0.745739	0.0109092	0.0109092
cryoSPARC GSFSC Corrected Mask	Resolution (A-1)	Correlation Coefficient	0.749121	0.749121	0.0110582	0.0110582

## Sheet: apoF_line_2.02A_FSC
/fsc
/@title	/@xaxis	/@yaxis	/coordinate/x	/coordinate/x/#agg	/coordinate/y	/coordinate/y/#agg
cryoSPARC GSFSC Corrected Mask	Resolution (A-1)	Correlation Coefficient	0.00188253	0.00188253	1	1
cryoSPARC GSFSC Corrected Mask	Resolution (A-1)	Correlation Coefficient	0.00564759	0.00564759	1	1
cryoSPARC GSFSC Corrected Mask	Resolution (A-1)	Correlation Coefficient	0.00941265	0.00941265	1	1
cryoSPARC GSFSC Corrected Mask	Resolution (A-1)	Correlation Coefficient	0.0131777	0.0131777	1	1
cryoSPARC GSFSC Corrected Mask	Resolution (A-1)	Correlation Coefficient	0.0169428	0.0169428	1	1
cryoSPARC GSFSC Corrected Mask	Resolution (A-1)	Correlation Coefficient	0.0207078	0.0207078	1	1
cryoSPARC GSFSC Corrected Mask	Resolution (A-1)	Correlation Coefficient	0.0244729	0.0244729	1	1
cryoSPARC GSFSC Corrected Mask	Resolution (A-1)	Correlation Coefficient	0.028238	0.028238	0.999999	0.999999
cryoSPARC GSFSC Corrected Mask	Resolution (A-1)	Correlation Coefficient	0.032003	0.032003	1	1
cryoSPARC GSFSC Corrected Mask	Resolution (A-1)	Correlation Coefficient	0.0357681	0.0357681	0.999997	0.999997
cryoSPARC GSFSC Corrected Mask	Resolution (A-1)	Correlation Coefficient	0.0395331	0.0395331	0.999994	0.999994
cryoSPARC GSFSC Corrected Mask	Resolution (A-1)	Correlation Coefficient	0.0432982	0.0432982	0.999988	0.999988
cryoSPARC GSFSC Corrected Mask	Resolution (A-1)	Correlation Coefficient	0.0470633	0.0470633	0.999965	0.999965
cryoSPARC GSFSC Corrected Mask	Resolution (A-1)	Correlation Coefficient	0.0508283	0.0508283	0.999968	0.999968
cryoSPARC GSFSC Corrected Mask	Resolution (A-1)	Correlation Coefficient	0.0545934	0.0545934	0.999982	0.999982
cryoSPARC GSFSC Corrected Mask	Resolution (A-1)	Correlation Coefficient	0.0583584	0.0583584	0.99997	0.99997
cryoSPARC GSFSC Corrected Mask	Resolution (A-1)	Correlation Coefficient	0.0621235	0.0621235	0.999976	0.999976
cryoSPARC GSFSC Corrected Mask	Resolution (A-1)	Correlation Coefficient	0.0658886	0.0658886	0.999965	0.999965
cryoSPARC GSFSC Corrected Mask	Resolution (A-1)	Correlation Coefficient	0.0696536	0.0696536	0.999977	0.999977
cryoSPARC GSFSC Corrected Mask	Resolution (A-1)	Correlation Coefficient	0.0734187	0.0734187	0.999985	0.999985
cryoSPARC GSFSC Corrected Mask	Resolution (A-1)	Correlation Coefficient	0.0771837	0.0771837	0.999978	0.999978
cryoSPARC GSFSC Corrected Mask	Resolution (A-1)	Correlation Coefficient	0.0809488	0.0809488	0.999971	0.999971
cryoSPARC GSFSC Corrected Mask	Resolution (A-1)	Correlation Coefficient	0.0847139	0.0847139	0.999967	0.999967
cryoSPARC GSFSC Corrected Mask	Resolution (A-1)	Correlation Coefficient	0.0884789	0.0884789	0.999964	0.999964
cryoSPARC GSFSC Corrected Mask	Resolution (A-1)	Correlation Coefficient	0.092244	0.092244	0.999962	0.999962
cryoSPARC GSFSC Corrected Mask	Resolution (A-1)	Correlation Coefficient	0.096009	0.096009	0.999954	0.999954
cryoSPARC GSFSC Corrected Mask	Resolution (A-1)	Correlation Coefficient	0.0997741	0.0997741	0.999938	0.999938
cryoSPARC GSFSC Corrected Mask	Resolution (A-1)	Correlation Coefficient	0.103539	0.103539	0.999922	0.999922
cryoSPARC GSFSC Corrected Mask	Resolution (A-1)	Correlation Coefficient	0.107304	0.107304	0.999931	0.999931
cryoSPARC GSFSC Corrected Mask	Resolution (A-1)	Correlation Coefficient	0.111069	0.111069	0.999923	0.999923
cryoSPARC GSFSC Corrected Mask	Resolution (A-1)	Correlation Coefficient	0.114834	0.114834	0.999898	0.999898
cryoSPARC GSFSC Corrected Mask	Resolution (A-1)	Correlation Coefficient	0.118599	0.118599	0.999867	0.999867
cryoSPARC GSFSC Corrected Mask	Resolution (A-1)	Correlation Coefficient	0.122364	0.122364	0.999808	0.999808
cryoSPARC GSFSC Corrected Mask	Resolution (A-1)	Correlation Coefficient	0.12613	0.12613	0.999758	0.999758
cryoSPARC GSFSC Corrected Mask	Resolution (A-1)	Correlation Coefficient	0.129895	0.129895	0.999745	0.999745
cryoSPARC GSFSC Corrected Mask	Resolution (A-1)	Correlation Coefficient	0.13366	0.13366	0.999604	0.999604
cryoSPARC GSFSC Corrected Mask	Resolution (A-1)	Correlation Coefficient	0.137425	0.137425	0.999446	0.999446
cryoSPARC GSFSC Corrected Mask	Resolution (A-1)	Correlation Coefficient	0.14119	0.14119	0.999462	0.999462
cryoSPARC GSFSC Corrected Mask	Resolution (A-1)	Correlation Coefficient	0.144955	0.144955	0.999431	0.999431
cryoSPARC GSFSC Corrected Mask	Resolution (A-1)	Correlation Coefficient	0.14872	0.14872	0.999369	0.999369
cryoSPARC GSFSC Corrected Mask	Resolution (A-1)	Correlation Coefficient	0.152485	0.152485	0.999317	0.999317
cryoSPARC GSFSC Corrected Mask	Resolution (A-1)	Correlation Coefficient	0.15625	0.15625	0.999147	0.999147
cryoSPARC GSFSC Corrected Mask	Resolution (A-1)	Correlation Coefficient	0.160015	0.160015	0.999208	0.999208
cryoSPARC GSFSC Corrected Mask	Resolution (A-1)	Correlation Coefficient	0.16378	0.16378	0.999194	0.999194
cryoSPARC GSFSC Corrected Mask	Resolution (A-1)	Correlation Coefficient	0.167545	0.167545	0.998983	0.998983
cryoSPARC GSFSC Corrected Mask	Resolution (A-1)	Correlation Coefficient	0.17131	0.17131	0.999007	0.999007
cryoSPARC GSFSC Corrected Mask	Resolution (A-1)	Correlation Coefficient	0.175075	0.175075	0.999219	0.999219
cryoSPARC GSFSC Corrected Mask	Resolution (A-1)	Correlation Coefficient	0.17884	0.17884	0.999368	0.999368
cryoSPARC GSFSC Corrected Mask	Resolution (A-1)	Correlation Coefficient	0.182605	0.182605	0.999409	0.999409
cryoSPARC GSFSC Corrected Mask	Resolution (A-1)	Correlation Coefficient	0.18637	0.18637	0.999522	0.999522
cryoSPARC GSFSC Corrected Mask	Resolution (A-1)	Correlation Coefficient	0.190136	0.190136	0.999609	0.999609
cryoSPARC GSFSC Corrected Mask	Resolution (A-1)	Correlation Coefficient	0.193901	0.193901	0.999597	0.999597
cryoSPARC GSFSC Corrected Mask	Resolution (A-1)	Correlation Coefficient	0.197666	0.197666	0.999607	0.999607
cryoSPARC GSFSC Corrected Mask	Resolution (A-1)	Correlation Coefficient	0.201431	0.201431	0.99961	0.99961
cryoSPARC GSFSC Corrected Mask	Resolution (A-1)	Correlation Coefficient	0.205196	0.205196	0.999601	0.999601
cryoSPARC GSFSC Corrected Mask	Resolution (A-1)	Correlation Coefficient	0.208961	0.208961	0.999574	0.999574
cryoSPARC GSFSC Corrected Mask	Resolution (A-1)	Correlation Coefficient	0.212726	0.212726	0.999561	0.999561
cryoSPARC GSFSC Corrected Mask	Resolution (A-1)	Correlation Coefficient	0.216491	0.216491	0.999547	0.999547
cryoSPARC GSFSC Corrected Mask	Resolution (A-1)	Correlation Coefficient	0.220256	0.220256	0.999373	0.999373
cryoSPARC GSFSC Corrected Mask	Resolution (A-1)	Correlation Coefficient	0.224021	0.224021	0.999271	0.999271
cryoSPARC GSFSC Corrected Mask	Resolution (A-1)	Correlation Coefficient	0.227786	0.227786	0.999174	0.999174
cryoSPARC GSFSC Corrected Mask	Resolution (A-1)	Correlation Coefficient	0.231551	0.231551	0.999168	0.999168
cryoSPARC GSFSC Corrected Mask	Resolution (A-1)	Correlation Coefficient	0.235316	0.235316	0.99908	0.99908
cryoSPARC GSFSC Corrected Mask	Resolution (A-1)	Correlation Coefficient	0.239081	0.239081	0.998945	0.998945
cryoSPARC GSFSC Corrected Mask	Resolution (A-1)	Correlation Coefficient	0.242846	0.242846	0.998872	0.998872
cryoSPARC GSFSC Corrected Mask	Resolution (A-1)	Correlation Coefficient	0.246611	0.246611	0.998702	0.998702
cryoSPARC GSFSC Corrected Mask	Resolution (A-1)	Correlation Coefficient	0.250377	0.250377	0.998488	0.998488
cryoSPARC GSFSC Corrected Mask	Resolution (A-1)	Correlation Coefficient	0.254142	0.254142	0.998022	0.998022
cryoSPARC GSFSC Corrected Mask	Resolution (A-1)	Correlation Coefficient	0.257907	0.257907	0.997499	0.997499
cryoSPARC GSFSC Corrected Mask	Resolution (A-1)	Correlation Coefficient	0.261672	0.261672	0.997355	0.997355
cryoSPARC GSFSC Corrected Mask	Resolution (A-1)	Correlation Coefficient	0.265437	0.265437	0.997277	0.997277
cryoSPARC GSFSC Corrected Mask	Resolution (A-1)	Correlation Coefficient	0.269202	0.269202	0.99709	0.99709
cryoSPARC GSFSC Corrected Mask	Resolution (A-1)	Correlation Coefficient	0.272967	0.272967	0.996761	0.996761
cryoSPARC GSFSC Corrected Mask	Resolution (A-1)	Correlation Coefficient	0.276732	0.276732	0.99627	0.99627
cryoSPARC GSFSC Corrected Mask	Resolution (A-1)	Correlation Coefficient	0.280497	0.280497	0.995855	0.995855
cryoSPARC GSFSC Corrected Mask	Resolution (A-1)	Correlation Coefficient	0.284262	0.284262	0.995218	0.995218
cryoSPARC GSFSC Corrected Mask	Resolution (A-1)	Correlation Coefficient	0.288027	0.288027	0.994401	0.994401
cryoSPARC GSFSC Corrected Mask	Resolution (A-1)	Correlation Coefficient	0.291792	0.291792	0.993619	0.993619
cryoSPARC GSFSC Corrected Mask	Resolution (A-1)	Correlation Coefficient	0.295557	0.295557	0.992827	0.992827
cryoSPARC GSFSC Corrected Mask	Resolution (A-1)	Correlation Coefficient	0.299322	0.299322	0.992751	0.992751
cryoSPARC GSFSC Corrected Mask	Resolution (A-1)	Correlation Coefficient	0.303087	0.303087	0.991916	0.991916
cryoSPARC GSFSC Corrected Mask	Resolution (A-1)	Correlation Coefficient	0.306852	0.306852	0.989966	0.989966
cryoSPARC GSFSC Corrected Mask	Resolution (A-1)	Correlation Coefficient	0.310617	0.310617	0.98873	0.98873
cryoSPARC GSFSC Corrected Mask	Resolution (A-1)	Correlation Coefficient	0.314383	0.314383	0.986987	0.986987
cryoSPARC GSFSC Corrected Mask	Resolution (A-1)	Correlation Coefficient	0.318148	0.318148	0.985409	0.985409
cryoSPARC GSFSC Corrected Mask	Resolution (A-1)	Correlation Coefficient	0.321913	0.321913	0.983045	0.983045
cryoSPARC GSFSC Corrected Mask	Resolution (A-1)	Correlation Coefficient	0.325678	0.325678	0.981703	0.981703
cryoSPARC GSFSC Corrected Mask	Resolution (A-1)	Correlation Coefficient	0.329443	0.329443	0.979609	0.979609
cryoSPARC GSFSC Corrected Mask	Resolution (A-1)	Correlation Coefficient	0.333208	0.333208	0.977146	0.977146
cryoSPARC GSFSC Corrected Mask	Resolution (A-1)	Correlation Coefficient	0.336973	0.336973	0.977456	0.977456
cryoSPARC GSFSC Corrected Mask	Resolution (A-1)	Correlation Coefficient	0.340738	0.340738	0.975531	0.975531
cryoSPARC GSFSC Corrected Mask	Resolution (A-1)	Correlation Coefficient	0.344503	0.344503	0.970069	0.970069
cryoSPARC GSFSC Corrected Mask	Resolution (A-1)	Correlation Coefficient	0.348268	0.348268	0.964605	0.964605
cryoSPARC GSFSC Corrected Mask	Resolution (A-1)	Correlation Coefficient	0.352033	0.352033	0.955007	0.955007
cryoSPARC GSFSC Corrected Mask	Resolution (A-1)	Correlation Coefficient	0.355798	0.355798	0.946722	0.946722
cryoSPARC GSFSC Corrected Mask	Resolution (A-1)	Correlation Coefficient	0.359563	0.359563	0.946642	0.946642
cryoSPARC GSFSC Corrected Mask	Resolution (A-1)	Correlation Coefficient	0.363328	0.363328	0.941001	0.941001
cryoSPARC GSFSC Corrected Mask	Resolution (A-1)	Correlation Coefficient	0.367093	0.367093	0.935498	0.935498
cryoSPARC GSFSC Corrected Mask	Resolution (A-1)	Correlation Coefficient	0.370858	0.370858	0.932954	0.932954
cryoSPARC GSFSC Corrected Mask	Resolution (A-1)	Correlation Coefficient	0.374624	0.374624	0.918312	0.918312
cryoSPARC GSFSC Corrected Mask	Resolution (A-1)	Correlation Coefficient	0.378389	0.378389	0.895545	0.895545
cryoSPARC GSFSC Corrected Mask	Resolution (A-1)	Correlation Coefficient	0.382154	0.382154	0.797252	0.797252
cryoSPARC GSFSC Corrected Mask	Resolution (A-1)	Correlation Coefficient	0.385919	0.385919	0.829663	0.829663
cryoSPARC GSFSC Corrected Mask	Resolution (A-1)	Correlation Coefficient	0.389684	0.389684	0.835993	0.835993
cryoSPARC GSFSC Corrected Mask	Resolution (A-1)	Correlation Coefficient	0.393449	0.393449	0.828289	0.828289
cryoSPARC GSFSC Corrected Mask	Resolution (A-1)	Correlation Coefficient	0.397214	0.397214	0.805925	0.805925
cryoSPARC GSFSC Corrected Mask	Resolution (A-1)	Correlation Coefficient	0.400979	0.400979	0.794902	0.794902
cryoSPARC GSFSC Corrected Mask	Resolution (A-1)	Correlation Coefficient	0.404744	0.404744	0.801589	0.801589
cryoSPARC GSFSC Corrected Mask	Resolution (A-1)	Correlation Coefficient	0.408509	0.408509	0.793658	0.793658
cryoSPARC GSFSC Corrected Mask	Resolution (A-1)	Correlation Coefficient	0.412274	0.412274	0.793612	0.793612
cryoSPARC GSFSC Corrected Mask	Resolution (A-1)	Correlation Coefficient	0.416039	0.416039	0.790094	0.790094
cryoSPARC GSFSC Corrected Mask	Resolution (A-1)	Correlation Coefficient	0.419804	0.419804	0.751049	0.751049
cryoSPARC GSFSC Corrected Mask	Resolution (A-1)	Correlation Coefficient	0.423569	0.423569	0.711272	0.711272
cryoSPARC GSFSC Corrected Mask	Resolution (A-1)	Correlation Coefficient	0.427334	0.427334	0.687411	0.687411
cryoSPARC GSFSC Corrected Mask	Resolution (A-1)	Correlation Coefficient	0.431099	0.431099	0.681154	0.681154
cryoSPARC GSFSC Corrected Mask	Resolution (A-1)	Correlation Coefficient	0.434864	0.434864	0.657588	0.657588
cryoSPARC GSFSC Corrected Mask	Resolution (A-1)	Correlation Coefficient	0.43863	0.43863	0.608901	0.608901
cryoSPARC GSFSC Corrected Mask	Resolution (A-1)	Correlation Coefficient	0.442395	0.442395	0.586179	0.586179
cryoSPARC GSFSC Corrected Mask	Resolution (A-1)	Correlation Coefficient	0.44616	0.44616	0.570447	0.570447
cryoSPARC GSFSC Corrected Mask	Resolution (A-1)	Correlation Coefficient	0.449925	0.449925	0.526396	0.526396
cryoSPARC GSFSC Corrected Mask	Resolution (A-1)	Correlation Coefficient	0.45369	0.45369	0.519717	0.519717
cryoSPARC GSFSC Corrected Mask	Resolution (A-1)	Correlation Coefficient	0.457455	0.457455	0.46898	0.46898
cryoSPARC GSFSC Corrected Mask	Resolution (A-1)	Correlation Coefficient	0.46122	0.46122	0.421083	0.421083
cryoSPARC GSFSC Corrected Mask	Resolution (A-1)	Correlation Coefficient	0.464985	0.464985	0.407207	0.407207
cryoSPARC GSFSC Corrected Mask	Resolution (A-1)	Correlation Coefficient	0.46875	0.46875	0.330121	0.330121
cryoSPARC GSFSC Corrected Mask	Resolution (A-1)	Correlation Coefficient	0.472515	0.472515	0.28159	0.28159
cryoSPARC GSFSC Corrected Mask	Resolution (A-1)	Correlation Coefficient	0.47628	0.47628	0.28112	0.28112
cryoSPARC GSFSC Corrected Mask	Resolution (A-1)	Correlation Coefficient	0.480045	0.480045	0.242806	0.242806
cryoSPARC GSFSC Corrected Mask	Resolution (A-1)	Correlation Coefficient	0.48381	0.48381	0.204958	0.204958
cryoSPARC GSFSC Corrected Mask	Resolution (A-1)	Correlation Coefficient	0.487575	0.487575	0.203131	0.203131
cryoSPARC GSFSC Corrected Mask	Resolution (A-1)	Correlation Coefficient	0.49134	0.49134	0.196848	0.196848
cryoSPARC GSFSC Corrected Mask	Resolution (A-1)	Correlation Coefficient	0.495105	0.495105	0.154402	0.154402
cryoSPARC GSFSC Corrected Mask	Resolution (A-1)	Correlation Coefficient	0.49887	0.49887	0.110314	0.110314
cryoSPARC GSFSC Corrected Mask	Resolution (A-1)	Correlation Coefficient	0.502636	0.502636	0.0991547	0.0991547
cryoSPARC GSFSC Corrected Mask	Resolution (A-1)	Correlation Coefficient	0.506401	0.506401	0.110882	0.110882
cryoSPARC GSFSC Corrected Mask	Resolution (A-1)	Correlation Coefficient	0.510166	0.510166	0.101616	0.101616
cryoSPARC GSFSC Corrected Mask	Resolution (A-1)	Correlation Coefficient	0.513931	0.513931	0.0821129	0.0821129
cryoSPARC GSFSC Corrected Mask	Resolution (A-1)	Correlation Coefficient	0.517696	0.517696	0.0557769	0.0557769
cryoSPARC GSFSC Corrected Mask	Resolution (A-1)	Correlation Coefficient	0.521461	0.521461	0.0305687	0.0305687
cryoSPARC GSFSC Corrected Mask	Resolution (A-1)	Correlation Coefficient	0.525226	0.525226	0.0407649	0.0407649
cryoSPARC GSFSC Corrected Mask	Resolution (A-1)	Correlation Coefficient	0.528991	0.528991	0.00365028	0.00365028
cryoSPARC GSFSC Corrected Mask	Resolution (A-1)	Correlation Coefficient	0.532756	0.532756	-0.0158549	-0.0158549
cryoSPARC GSFSC Corrected Mask	Resolution (A-1)	Correlation Coefficient	0.536521	0.536521	0.00944533	0.00944533
cryoSPARC GSFSC Corrected Mask	Resolution (A-1)	Correlation Coefficient	0.540286	0.540286	0.0141614	0.0141614
cryoSPARC GSFSC Corrected Mask	Resolution (A-1)	Correlation Coefficient	0.544051	0.544051	0.0495093	0.0495093
cryoSPARC GSFSC Corrected Mask	Resolution (A-1)	Correlation Coefficient	0.547816	0.547816	0.0445921	0.0445921
cryoSPARC GSFSC Corrected Mask	Resolution (A-1)	Correlation Coefficient	0.551581	0.551581	0.00991655	0.00991655
cryoSPARC GSFSC Corrected Mask	Resolution (A-1)	Correlation Coefficient	0.555346	0.555346	0.0399829	0.0399829
cryoSPARC GSFSC Corrected Mask	Resolution (A-1)	Correlation Coefficient	0.559111	0.559111	0.0120647	0.0120647
cryoSPARC GSFSC Corrected Mask	Resolution (A-1)	Correlation Coefficient	0.562877	0.562877	-0.018159	-0.018159
cryoSPARC GSFSC Corrected Mask	Resolution (A-1)	Correlation Coefficient	0.566642	0.566642	-0.000829941	-0.000829941
cryoSPARC GSFSC Corrected Mask	Resolution (A-1)	Correlation Coefficient	0.570407	0.570407	0.00207343	0.00207343
cryoSPARC GSFSC Corrected Mask	Resolution (A-1)	Correlation Coefficient	0.574172	0.574172	0.00834332	0.00834332
cryoSPARC GSFSC Corrected Mask	Resolution (A-1)	Correlation Coefficient	0.577937	0.577937	0.0442439	0.0442439
cryoSPARC GSFSC Corrected Mask	Resolution (A-1)	Correlation Coefficient	0.581702	0.581702	0.00477664	0.00477664
cryoSPARC GSFSC Corrected Mask	Resolution (A-1)	Correlation Coefficient	0.585467	0.585467	-0.00683438	-0.00683438
cryoSPARC GSFSC Corrected Mask	Resolution (A-1)	Correlation Coefficient	0.589232	0.589232	0.00484402	0.00484402
cryoSPARC GSFSC Corrected Mask	Resolution (A-1)	Correlation Coefficient	0.592997	0.592997	-0.0238743	-0.0238743

## Sheet: TRPM4_3.01A_FSC
/fsc
/@title	/@xaxis	/@yaxis	/coordinate/x	/coordinate/x/#agg	/coordinate/y	/coordinate/y/#agg
cryoSPARC GSFSC Corrected Mask	Resolution (A-1)	Correlation Coefficient	0.0013341	0.0013341	1	1
cryoSPARC GSFSC Corrected Mask	Resolution (A-1)	Correlation Coefficient	0.00400231	0.00400231	1	1
cryoSPARC GSFSC Corrected Mask	Resolution (A-1)	Correlation Coefficient	0.00667051	0.00667051	0.999999	0.999999
cryoSPARC GSFSC Corrected Mask	Resolution (A-1)	Correlation Coefficient	0.00933871	0.00933871	0.999998	0.999998
cryoSPARC GSFSC Corrected Mask	Resolution (A-1)	Correlation Coefficient	0.0120069	0.0120069	0.999984	0.999984
cryoSPARC GSFSC Corrected Mask	Resolution (A-1)	Correlation Coefficient	0.0146751	0.0146751	0.999983	0.999983
cryoSPARC GSFSC Corrected Mask	Resolution (A-1)	Correlation Coefficient	0.0173433	0.0173433	0.999981	0.999981
cryoSPARC GSFSC Corrected Mask	Resolution (A-1)	Correlation Coefficient	0.0200115	0.0200115	0.999975	0.999975
cryoSPARC GSFSC Corrected Mask	Resolution (A-1)	Correlation Coefficient	0.0226797	0.0226797	0.999974	0.999974
cryoSPARC GSFSC Corrected Mask	Resolution (A-1)	Correlation Coefficient	0.0253479	0.0253479	0.999975	0.999975
cryoSPARC GSFSC Corrected Mask	Resolution (A-1)	Correlation Coefficient	0.0280161	0.0280161	0.999971	0.999971
cryoSPARC GSFSC Corrected Mask	Resolution (A-1)	Correlation Coefficient	0.0306843	0.0306843	0.99997	0.99997
cryoSPARC GSFSC Corrected Mask	Resolution (A-1)	Correlation Coefficient	0.0333525	0.0333525	0.999957	0.999957
cryoSPARC GSFSC Corrected Mask	Resolution (A-1)	Correlation Coefficient	0.0360207	0.0360207	0.999932	0.999932
cryoSPARC GSFSC Corrected Mask	Resolution (A-1)	Correlation Coefficient	0.038689	0.038689	0.999902	0.999902
cryoSPARC GSFSC Corrected Mask	Resolution (A-1)	Correlation Coefficient	0.0413572	0.0413572	0.999872	0.999872
cryoSPARC GSFSC Corrected Mask	Resolution (A-1)	Correlation Coefficient	0.0440254	0.0440254	0.999779	0.999779
cryoSPARC GSFSC Corrected Mask	Resolution (A-1)	Correlation Coefficient	0.0466936	0.0466936	0.999596	0.999596
cryoSPARC GSFSC Corrected Mask	Resolution (A-1)	Correlation Coefficient	0.0493618	0.0493618	0.999364	0.999364
cryoSPARC GSFSC Corrected Mask	Resolution (A-1)	Correlation Coefficient	0.05203	0.05203	0.999071	0.999071
cryoSPARC GSFSC Corrected Mask	Resolution (A-1)	Correlation Coefficient	0.0546982	0.0546982	0.998956	0.998956
cryoSPARC GSFSC Corrected Mask	Resolution (A-1)	Correlation Coefficient	0.0573664	0.0573664	0.999031	0.999031
cryoSPARC GSFSC Corrected Mask	Resolution (A-1)	Correlation Coefficient	0.0600346	0.0600346	0.999052	0.999052
cryoSPARC GSFSC Corrected Mask	Resolution (A-1)	Correlation Coefficient	0.0627028	0.0627028	0.998807	0.998807
cryoSPARC GSFSC Corrected Mask	Resolution (A-1)	Correlation Coefficient	0.065371	0.065371	0.998251	0.998251
cryoSPARC GSFSC Corrected Mask	Resolution (A-1)	Correlation Coefficient	0.0680392	0.0680392	0.997678	0.997678
cryoSPARC GSFSC Corrected Mask	Resolution (A-1)	Correlation Coefficient	0.0707074	0.0707074	0.997371	0.997371
cryoSPARC GSFSC Corrected Mask	Resolution (A-1)	Correlation Coefficient	0.0733756	0.0733756	0.997047	0.997047
cryoSPARC GSFSC Corrected Mask	Resolution (A-1)	Correlation Coefficient	0.0760438	0.0760438	0.996954	0.996954
cryoSPARC GSFSC Corrected Mask	Resolution (A-1)	Correlation Coefficient	0.078712	0.078712	0.997035	0.997035
cryoSPARC GSFSC Corrected Mask	Resolution (A-1)	Correlation Coefficient	0.0813802	0.0813802	0.99689	0.99689
cryoSPARC GSFSC Corrected Mask	Resolution (A-1)	Correlation Coefficient	0.0840484	0.0840484	0.996295	0.996295
cryoSPARC GSFSC Corrected Mask	Resolution (A-1)	Correlation Coefficient	0.0867166	0.0867166	0.995449	0.995449
cryoSPARC GSFSC Corrected Mask	Resolution (A-1)	Correlation Coefficient	0.0893848	0.0893848	0.994749	0.994749
cryoSPARC GSFSC Corrected Mask	Resolution (A-1)	Correlation Coefficient	0.092053	0.092053	0.995222	0.995222
cryoSPARC GSFSC Corrected Mask	Resolution (A-1)	Correlation Coefficient	0.0947212	0.0947212	0.995253	0.995253
cryoSPARC GSFSC Corrected Mask	Resolution (A-1)	Correlation Coefficient	0.0973894	0.0973894	0.99474	0.99474
cryoSPARC GSFSC Corrected Mask	Resolution (A-1)	Correlation Coefficient	0.100058	0.100058	0.993851	0.993851
cryoSPARC GSFSC Corrected Mask	Resolution (A-1)	Correlation Coefficient	0.102726	0.102726	0.992256	0.992256
cryoSPARC GSFSC Corrected Mask	Resolution (A-1)	Correlation Coefficient	0.105394	0.105394	0.99074	0.99074
cryoSPARC GSFSC Corrected Mask	Resolution (A-1)	Correlation Coefficient	0.108062	0.108062	0.989518	0.989518
cryoSPARC GSFSC Corrected Mask	Resolution (A-1)	Correlation Coefficient	0.11073	0.11073	0.98813	0.98813
cryoSPARC GSFSC Corrected Mask	Resolution (A-1)	Correlation Coefficient	0.113399	0.113399	0.985856	0.985856
cryoSPARC GSFSC Corrected Mask	Resolution (A-1)	Correlation Coefficient	0.116067	0.116067	0.981797	0.981797
cryoSPARC GSFSC Corrected Mask	Resolution (A-1)	Correlation Coefficient	0.118735	0.118735	0.979035	0.979035
cryoSPARC GSFSC Corrected Mask	Resolution (A-1)	Correlation Coefficient	0.121403	0.121403	0.978088	0.978088
cryoSPARC GSFSC Corrected Mask	Resolution (A-1)	Correlation Coefficient	0.124071	0.124071	0.975124	0.975124
cryoSPARC GSFSC Corrected Mask	Resolution (A-1)	Correlation Coefficient	0.12674	0.12674	0.971588	0.971588
cryoSPARC GSFSC Corrected Mask	Resolution (A-1)	Correlation Coefficient	0.129408	0.129408	0.966962	0.966962
cryoSPARC GSFSC Corrected Mask	Resolution (A-1)	Correlation Coefficient	0.132076	0.132076	0.961572	0.961572
cryoSPARC GSFSC Corrected Mask	Resolution (A-1)	Correlation Coefficient	0.134744	0.134744	0.955949	0.955949
cryoSPARC GSFSC Corrected Mask	Resolution (A-1)	Correlation Coefficient	0.137412	0.137412	0.950991	0.950991
cryoSPARC GSFSC Corrected Mask	Resolution (A-1)	Correlation Coefficient	0.140081	0.140081	0.951228	0.951228
cryoSPARC GSFSC Corrected Mask	Resolution (A-1)	Correlation Coefficient	0.142749	0.142749	0.950782	0.950782
cryoSPARC GSFSC Corrected Mask	Resolution (A-1)	Correlation Coefficient	0.145417	0.145417	0.945423	0.945423
cryoSPARC GSFSC Corrected Mask	Resolution (A-1)	Correlation Coefficient	0.148085	0.148085	0.938212	0.938212
cryoSPARC GSFSC Corrected Mask	Resolution (A-1)	Correlation Coefficient	0.150754	0.150754	0.928703	0.928703
cryoSPARC GSFSC Corrected Mask	Resolution (A-1)	Correlation Coefficient	0.153422	0.153422	0.920465	0.920465
cryoSPARC GSFSC Corrected Mask	Resolution (A-1)	Correlation Coefficient	0.15609	0.15609	0.909391	0.909391
cryoSPARC GSFSC Corrected Mask	Resolution (A-1)	Correlation Coefficient	0.158758	0.158758	0.905679	0.905679
cryoSPARC GSFSC Corrected Mask	Resolution (A-1)	Correlation Coefficient	0.161426	0.161426	0.904038	0.904038
cryoSPARC GSFSC Corrected Mask	Resolution (A-1)	Correlation Coefficient	0.164095	0.164095	0.900679	0.900679
cryoSPARC GSFSC Corrected Mask	Resolution (A-1)	Correlation Coefficient	0.166763	0.166763	0.89083	0.89083
cryoSPARC GSFSC Corrected Mask	Resolution (A-1)	Correlation Coefficient	0.169431	0.169431	0.883294	0.883294
cryoSPARC GSFSC Corrected Mask	Resolution (A-1)	Correlation Coefficient	0.172099	0.172099	0.88294	0.88294
cryoSPARC GSFSC Corrected Mask	Resolution (A-1)	Correlation Coefficient	0.174767	0.174767	0.88777	0.88777
cryoSPARC GSFSC Corrected Mask	Resolution (A-1)	Correlation Coefficient	0.177436	0.177436	0.897632	0.897632
cryoSPARC GSFSC Corrected Mask	Resolution (A-1)	Correlation Coefficient	0.180104	0.180104	0.904132	0.904132
cryoSPARC GSFSC Corrected Mask	Resolution (A-1)	Correlation Coefficient	0.182772	0.182772	0.904905	0.904905
cryoSPARC GSFSC Corrected Mask	Resolution (A-1)	Correlation Coefficient	0.18544	0.18544	0.903625	0.903625
cryoSPARC GSFSC Corrected Mask	Resolution (A-1)	Correlation Coefficient	0.188108	0.188108	0.905301	0.905301
cryoSPARC GSFSC Corrected Mask	Resolution (A-1)	Correlation Coefficient	0.190777	0.190777	0.90781	0.90781
cryoSPARC GSFSC Corrected Mask	Resolution (A-1)	Correlation Coefficient	0.193445	0.193445	0.90829	0.90829
cryoSPARC GSFSC Corrected Mask	Resolution (A-1)	Correlation Coefficient	0.196113	0.196113	0.91079	0.91079
cryoSPARC GSFSC Corrected Mask	Resolution (A-1)	Correlation Coefficient	0.198781	0.198781	0.916342	0.916342
cryoSPARC GSFSC Corrected Mask	Resolution (A-1)	Correlation Coefficient	0.201449	0.201449	0.922199	0.922199
cryoSPARC GSFSC Corrected Mask	Resolution (A-1)	Correlation Coefficient	0.204118	0.204118	0.926302	0.926302
cryoSPARC GSFSC Corrected Mask	Resolution (A-1)	Correlation Coefficient	0.206786	0.206786	0.926145	0.926145
cryoSPARC GSFSC Corrected Mask	Resolution (A-1)	Correlation Coefficient	0.209454	0.209454	0.923748	0.923748
cryoSPARC GSFSC Corrected Mask	Resolution (A-1)	Correlation Coefficient	0.212122	0.212122	0.918593	0.918593
cryoSPARC GSFSC Corrected Mask	Resolution (A-1)	Correlation Coefficient	0.21479	0.21479	0.914815	0.914815
cryoSPARC GSFSC Corrected Mask	Resolution (A-1)	Correlation Coefficient	0.217459	0.217459	0.912677	0.912677
cryoSPARC GSFSC Corrected Mask	Resolution (A-1)	Correlation Coefficient	0.220127	0.220127	0.906014	0.906014
cryoSPARC GSFSC Corrected Mask	Resolution (A-1)	Correlation Coefficient	0.222795	0.222795	0.899902	0.899902
cryoSPARC GSFSC Corrected Mask	Resolution (A-1)	Correlation Coefficient	0.225463	0.225463	0.889352	0.889352
cryoSPARC GSFSC Corrected Mask	Resolution (A-1)	Correlation Coefficient	0.228131	0.228131	0.881889	0.881889
cryoSPARC GSFSC Corrected Mask	Resolution (A-1)	Correlation Coefficient	0.2308	0.2308	0.877375	0.877375
cryoSPARC GSFSC Corrected Mask	Resolution (A-1)	Correlation Coefficient	0.233468	0.233468	0.868363	0.868363
cryoSPARC GSFSC Corrected Mask	Resolution (A-1)	Correlation Coefficient	0.236136	0.236136	0.858742	0.858742
cryoSPARC GSFSC Corrected Mask	Resolution (A-1)	Correlation Coefficient	0.238804	0.238804	0.842886	0.842886
cryoSPARC GSFSC Corrected Mask	Resolution (A-1)	Correlation Coefficient	0.241472	0.241472	0.833603	0.833603
cryoSPARC GSFSC Corrected Mask	Resolution (A-1)	Correlation Coefficient	0.244141	0.244141	0.828991	0.828991
cryoSPARC GSFSC Corrected Mask	Resolution (A-1)	Correlation Coefficient	0.246809	0.246809	0.829565	0.829565
cryoSPARC GSFSC Corrected Mask	Resolution (A-1)	Correlation Coefficient	0.249477	0.249477	0.829305	0.829305
cryoSPARC GSFSC Corrected Mask	Resolution (A-1)	Correlation Coefficient	0.252145	0.252145	0.823996	0.823996
cryoSPARC GSFSC Corrected Mask	Resolution (A-1)	Correlation Coefficient	0.254813	0.254813	0.681213	0.681213
cryoSPARC GSFSC Corrected Mask	Resolution (A-1)	Correlation Coefficient	0.257482	0.257482	0.724693	0.724693
cryoSPARC GSFSC Corrected Mask	Resolution (A-1)	Correlation Coefficient	0.26015	0.26015	0.706203	0.706203
cryoSPARC GSFSC Corrected Mask	Resolution (A-1)	Correlation Coefficient	0.262818	0.262818	0.674682	0.674682
cryoSPARC GSFSC Corrected Mask	Resolution (A-1)	Correlation Coefficient	0.265486	0.265486	0.630196	0.630196
cryoSPARC GSFSC Corrected Mask	Resolution (A-1)	Correlation Coefficient	0.268154	0.268154	0.596109	0.596109
cryoSPARC GSFSC Corrected Mask	Resolution (A-1)	Correlation Coefficient	0.270823	0.270823	0.576141	0.576141
cryoSPARC GSFSC Corrected Mask	Resolution (A-1)	Correlation Coefficient	0.273491	0.273491	0.555518	0.555518
cryoSPARC GSFSC Corrected Mask	Resolution (A-1)	Correlation Coefficient	0.276159	0.276159	0.528579	0.528579
cryoSPARC GSFSC Corrected Mask	Resolution (A-1)	Correlation Coefficient	0.278827	0.278827	0.509949	0.509949
cryoSPARC GSFSC Corrected Mask	Resolution (A-1)	Correlation Coefficient	0.281495	0.281495	0.488188	0.488188
cryoSPARC GSFSC Corrected Mask	Resolution (A-1)	Correlation Coefficient	0.284164	0.284164	0.467573	0.467573
cryoSPARC GSFSC Corrected Mask	Resolution (A-1)	Correlation Coefficient	0.286832	0.286832	0.441494	0.441494
cryoSPARC GSFSC Corrected Mask	Resolution (A-1)	Correlation Coefficient	0.2895	0.2895	0.407821	0.407821
cryoSPARC GSFSC Corrected Mask	Resolution (A-1)	Correlation Coefficient	0.292168	0.292168	0.37926	0.37926
cryoSPARC GSFSC Corrected Mask	Resolution (A-1)	Correlation Coefficient	0.294837	0.294837	0.360252	0.360252
cryoSPARC GSFSC Corrected Mask	Resolution (A-1)	Correlation Coefficient	0.297505	0.297505	0.34756	0.34756
cryoSPARC GSFSC Corrected Mask	Resolution (A-1)	Correlation Coefficient	0.300173	0.300173	0.343083	0.343083
cryoSPARC GSFSC Corrected Mask	Resolution (A-1)	Correlation Coefficient	0.302841	0.302841	0.336191	0.336191
cryoSPARC GSFSC Corrected Mask	Resolution (A-1)	Correlation Coefficient	0.305509	0.305509	0.32461	0.32461
cryoSPARC GSFSC Corrected Mask	Resolution (A-1)	Correlation Coefficient	0.308178	0.308178	0.286343	0.286343
cryoSPARC GSFSC Corrected Mask	Resolution (A-1)	Correlation Coefficient	0.310846	0.310846	0.255114	0.255114
cryoSPARC GSFSC Corrected Mask	Resolution (A-1)	Correlation Coefficient	0.313514	0.313514	0.230546	0.230546
cryoSPARC GSFSC Corrected Mask	Resolution (A-1)	Correlation Coefficient	0.316182	0.316182	0.199577	0.199577
cryoSPARC GSFSC Corrected Mask	Resolution (A-1)	Correlation Coefficient	0.31885	0.31885	0.171573	0.171573
cryoSPARC GSFSC Corrected Mask	Resolution (A-1)	Correlation Coefficient	0.321519	0.321519	0.159192	0.159192
cryoSPARC GSFSC Corrected Mask	Resolution (A-1)	Correlation Coefficient	0.324187	0.324187	0.160656	0.160656
cryoSPARC GSFSC Corrected Mask	Resolution (A-1)	Correlation Coefficient	0.326855	0.326855	0.16915	0.16915
cryoSPARC GSFSC Corrected Mask	Resolution (A-1)	Correlation Coefficient	0.329523	0.329523	0.160618	0.160618
cryoSPARC GSFSC Corrected Mask	Resolution (A-1)	Correlation Coefficient	0.332191	0.332191	0.139332	0.139332
cryoSPARC GSFSC Corrected Mask	Resolution (A-1)	Correlation Coefficient	0.33486	0.33486	0.105954	0.105954
cryoSPARC GSFSC Corrected Mask	Resolution (A-1)	Correlation Coefficient	0.337528	0.337528	0.0769306	0.0769306
cryoSPARC GSFSC Corrected Mask	Resolution (A-1)	Correlation Coefficient	0.340196	0.340196	0.0662178	0.0662178
cryoSPARC GSFSC Corrected Mask	Resolution (A-1)	Correlation Coefficient	0.342864	0.342864	0.0764418	0.0764418
cryoSPARC GSFSC Corrected Mask	Resolution (A-1)	Correlation Coefficient	0.345532	0.345532	0.0868744	0.0868744
cryoSPARC GSFSC Corrected Mask	Resolution (A-1)	Correlation Coefficient	0.348201	0.348201	0.0833965	0.0833965
cryoSPARC GSFSC Corrected Mask	Resolution (A-1)	Correlation Coefficient	0.350869	0.350869	0.0745257	0.0745257
cryoSPARC GSFSC Corrected Mask	Resolution (A-1)	Correlation Coefficient	0.353537	0.353537	0.0746073	0.0746073
cryoSPARC GSFSC Corrected Mask	Resolution (A-1)	Correlation Coefficient	0.356205	0.356205	0.0935411	0.0935411
cryoSPARC GSFSC Corrected Mask	Resolution (A-1)	Correlation Coefficient	0.358873	0.358873	0.112378	0.112378
cryoSPARC GSFSC Corrected Mask	Resolution (A-1)	Correlation Coefficient	0.361542	0.361542	0.110219	0.110219
cryoSPARC GSFSC Corrected Mask	Resolution (A-1)	Correlation Coefficient	0.36421	0.36421	0.0842367	0.0842367
cryoSPARC GSFSC Corrected Mask	Resolution (A-1)	Correlation Coefficient	0.366878	0.366878	0.0323749	0.0323749
cryoSPARC GSFSC Corrected Mask	Resolution (A-1)	Correlation Coefficient	0.369546	0.369546	0.00257648	0.00257648
cryoSPARC GSFSC Corrected Mask	Resolution (A-1)	Correlation Coefficient	0.372214	0.372214	-0.0112181	-0.0112181
cryoSPARC GSFSC Corrected Mask	Resolution (A-1)	Correlation Coefficient	0.374883	0.374883	-0.00955767	-0.00955767
cryoSPARC GSFSC Corrected Mask	Resolution (A-1)	Correlation Coefficient	0.377551	0.377551	0.0145648	0.0145648
cryoSPARC GSFSC Corrected Mask	Resolution (A-1)	Correlation Coefficient	0.380219	0.380219	0.031454	0.031454
cryoSPARC GSFSC Corrected Mask	Resolution (A-1)	Correlation Coefficient	0.382887	0.382887	0.0180976	0.0180976
cryoSPARC GSFSC Corrected Mask	Resolution (A-1)	Correlation Coefficient	0.385555	0.385555	0.00118669	0.00118669
cryoSPARC GSFSC Corrected Mask	Resolution (A-1)	Correlation Coefficient	0.388224	0.388224	-0.0141452	-0.0141452
cryoSPARC GSFSC Corrected Mask	Resolution (A-1)	Correlation Coefficient	0.390892	0.390892	-0.00626588	-0.00626588
cryoSPARC GSFSC Corrected Mask	Resolution (A-1)	Correlation Coefficient	0.39356	0.39356	0.00924579	0.00924579
cryoSPARC GSFSC Corrected Mask	Resolution (A-1)	Correlation Coefficient	0.396228	0.396228	0.0202674	0.0202674
cryoSPARC GSFSC Corrected Mask	Resolution (A-1)	Correlation Coefficient	0.398896	0.398896	0.0285135	0.0285135
cryoSPARC GSFSC Corrected Mask	Resolution (A-1)	Correlation Coefficient	0.401565	0.401565	0.0509453	0.0509453
cryoSPARC GSFSC Corrected Mask	Resolution (A-1)	Correlation Coefficient	0.404233	0.404233	0.051223	0.051223
cryoSPARC GSFSC Corrected Mask	Resolution (A-1)	Correlation Coefficient	0.406901	0.406901	0.0325806	0.0325806
cryoSPARC GSFSC Corrected Mask	Resolution (A-1)	Correlation Coefficient	0.409569	0.409569	0.025637	0.025637
cryoSPARC GSFSC Corrected Mask	Resolution (A-1)	Correlation Coefficient	0.412237	0.412237	0.0303157	0.0303157
cryoSPARC GSFSC Corrected Mask	Resolution (A-1)	Correlation Coefficient	0.414906	0.414906	0.0339511	0.0339511
cryoSPARC GSFSC Corrected Mask	Resolution (A-1)	Correlation Coefficient	0.417574	0.417574	0.0292812	0.0292812
cryoSPARC GSFSC Corrected Mask	Resolution (A-1)	Correlation Coefficient	0.420242	0.420242	0.0369	0.0369
cryoSPARC GSFSC Corrected Mask	Resolution (A-1)	Correlation Coefficient	0.42291	0.42291	0.0324171	0.0324171
cryoSPARC GSFSC Corrected Mask	Resolution (A-1)	Correlation Coefficient	0.425578	0.425578	0.0129608	0.0129608
cryoSPARC GSFSC Corrected Mask	Resolution (A-1)	Correlation Coefficient	0.428247	0.428247	-0.00258826	-0.00258826
cryoSPARC GSFSC Corrected Mask	Resolution (A-1)	Correlation Coefficient	0.430915	0.430915	0.0030954	0.0030954
cryoSPARC GSFSC Corrected Mask	Resolution (A-1)	Correlation Coefficient	0.433583	0.433583	0.0129934	0.0129934
cryoSPARC GSFSC Corrected Mask	Resolution (A-1)	Correlation Coefficient	0.436251	0.436251	0.0140554	0.0140554
cryoSPARC GSFSC Corrected Mask	Resolution (A-1)	Correlation Coefficient	0.43892	0.43892	-0.00950353	-0.00950353
cryoSPARC GSFSC Corrected Mask	Resolution (A-1)	Correlation Coefficient	0.441588	0.441588	-0.00929763	-0.00929763
cryoSPARC GSFSC Corrected Mask	Resolution (A-1)	Correlation Coefficient	0.444256	0.444256	-0.0174008	-0.0174008
cryoSPARC GSFSC Corrected Mask	Resolution (A-1)	Correlation Coefficient	0.446924	0.446924	-0.0190024	-0.0190024
cryoSPARC GSFSC Corrected Mask	Resolution (A-1)	Correlation Coefficient	0.449592	0.449592	-0.00757021	-0.00757021
cryoSPARC GSFSC Corrected Mask	Resolution (A-1)	Correlation Coefficient	0.452261	0.452261	0.0144247	0.0144247
cryoSPARC GSFSC Corrected Mask	Resolution (A-1)	Correlation Coefficient	0.454929	0.454929	0.0285342	0.0285342
cryoSPARC GSFSC Corrected Mask	Resolution (A-1)	Correlation Coefficient	0.457597	0.457597	0.021147	0.021147
cryoSPARC GSFSC Corrected Mask	Resolution (A-1)	Correlation Coefficient	0.460265	0.460265	0.0126493	0.0126493
cryoSPARC GSFSC Corrected Mask	Resolution (A-1)	Correlation Coefficient	0.462933	0.462933	0.000204366	0.000204366
cryoSPARC GSFSC Corrected Mask	Resolution (A-1)	Correlation Coefficient	0.465602	0.465602	-0.00100582	-0.00100582
cryoSPARC GSFSC Corrected Mask	Resolution (A-1)	Correlation Coefficient	0.46827	0.46827	-0.000878092	-0.000878092
cryoSPARC GSFSC Corrected Mask	Resolution (A-1)	Correlation Coefficient	0.470938	0.470938	0.0069862	0.0069862
cryoSPARC GSFSC Corrected Mask	Resolution (A-1)	Correlation Coefficient	0.473606	0.473606	0.0153447	0.0153447
cryoSPARC GSFSC Corrected Mask	Resolution (A-1)	Correlation Coefficient	0.476274	0.476274	0.023462	0.023462
cryoSPARC GSFSC Corrected Mask	Resolution (A-1)	Correlation Coefficient	0.478943	0.478943	0.0145808	0.0145808
cryoSPARC GSFSC Corrected Mask	Resolution (A-1)	Correlation Coefficient	0.481611	0.481611	0.00712112	0.00712112
cryoSPARC GSFSC Corrected Mask	Resolution (A-1)	Correlation Coefficient	0.484279	0.484279	0.0101144	0.0101144
cryoSPARC GSFSC Corrected Mask	Resolution (A-1)	Correlation Coefficient	0.486947	0.486947	0.0129755	0.0129755
cryoSPARC GSFSC Corrected Mask	Resolution (A-1)	Correlation Coefficient	0.489615	0.489615	0.0112197	0.0112197
cryoSPARC GSFSC Corrected Mask	Resolution (A-1)	Correlation Coefficient	0.492284	0.492284	0.00817025	0.00817025
cryoSPARC GSFSC Corrected Mask	Resolution (A-1)	Correlation Coefficient	0.494952	0.494952	0.010948	0.010948
cryoSPARC GSFSC Corrected Mask	Resolution (A-1)	Correlation Coefficient	0.49762	0.49762	0.00383101	0.00383101
cryoSPARC GSFSC Corrected Mask	Resolution (A-1)	Correlation Coefficient	0.500288	0.500288	-0.00136075	-0.00136075
cryoSPARC GSFSC Corrected Mask	Resolution (A-1)	Correlation Coefficient	0.502956	0.502956	-0.0071588	-0.0071588
cryoSPARC GSFSC Corrected Mask	Resolution (A-1)	Correlation Coefficient	0.505625	0.505625	-0.00943012	-0.00943012
cryoSPARC GSFSC Corrected Mask	Resolution (A-1)	Correlation Coefficient	0.508293	0.508293	-0.0143396	-0.0143396
cryoSPARC GSFSC Corrected Mask	Resolution (A-1)	Correlation Coefficient	0.510961	0.510961	-0.00731689	-0.00731689
cryoSPARC GSFSC Corrected Mask	Resolution (A-1)	Correlation Coefficient	0.513629	0.513629	0.00851325	0.00851325
cryoSPARC GSFSC Corrected Mask	Resolution (A-1)	Correlation Coefficient	0.516297	0.516297	0.0160083	0.0160083
cryoSPARC GSFSC Corrected Mask	Resolution (A-1)	Correlation Coefficient	0.518966	0.518966	0.00650407	0.00650407
cryoSPARC GSFSC Corrected Mask	Resolution (A-1)	Correlation Coefficient	0.521634	0.521634	-0.000139928	-0.000139928
cryoSPARC GSFSC Corrected Mask	Resolution (A-1)	Correlation Coefficient	0.524302	0.524302	-1.90345e-06	-1.90345e-06
cryoSPARC GSFSC Corrected Mask	Resolution (A-1)	Correlation Coefficient	0.52697	0.52697	0.00709312	0.00709312
cryoSPARC GSFSC Corrected Mask	Resolution (A-1)	Correlation Coefficient	0.529638	0.529638	-0.00152029	-0.00152029
cryoSPARC GSFSC Corrected Mask	Resolution (A-1)	Correlation Coefficient	0.532307	0.532307	-0.00198427	-0.00198427
cryoSPARC GSFSC Corrected Mask	Resolution (A-1)	Correlation Coefficient	0.534975	0.534975	0.00126415	0.00126415
cryoSPARC GSFSC Corrected Mask	Resolution (A-1)	Correlation Coefficient	0.537643	0.537643	-0.000772655	-0.000772655
cryoSPARC GSFSC Corrected Mask	Resolution (A-1)	Correlation Coefficient	0.540311	0.540311	0.0031957	0.0031957
cryoSPARC GSFSC Corrected Mask	Resolution (A-1)	Correlation Coefficient	0.542979	0.542979	0.00771135	0.00771135
cryoSPARC GSFSC Corrected Mask	Resolution (A-1)	Correlation Coefficient	0.545648	0.545648	0.00259422	0.00259422
cryoSPARC GSFSC Corrected Mask	Resolution (A-1)	Correlation Coefficient	0.548316	0.548316	-0.00661451	-0.00661451
cryoSPARC GSFSC Corrected Mask	Resolution (A-1)	Correlation Coefficient	0.550984	0.550984	-0.0177491	-0.0177491
cryoSPARC GSFSC Corrected Mask	Resolution (A-1)	Correlation Coefficient	0.553652	0.553652	-0.0127659	-0.0127659
cryoSPARC GSFSC Corrected Mask	Resolution (A-1)	Correlation Coefficient	0.55632	0.55632	-0.00152788	-0.00152788
cryoSPARC GSFSC Corrected Mask	Resolution (A-1)	Correlation Coefficient	0.558989	0.558989	0.00917721	0.00917721
cryoSPARC GSFSC Corrected Mask	Resolution (A-1)	Correlation Coefficient	0.561657	0.561657	0.0101913	0.0101913
cryoSPARC GSFSC Corrected Mask	Resolution (A-1)	Correlation Coefficient	0.564325	0.564325	-0.00323821	-0.00323821
cryoSPARC GSFSC Corrected Mask	Resolution (A-1)	Correlation Coefficient	0.566993	0.566993	0.00531859	0.00531859
cryoSPARC GSFSC Corrected Mask	Resolution (A-1)	Correlation Coefficient	0.569661	0.569661	0.0234528	0.0234528
cryoSPARC GSFSC Corrected Mask	Resolution (A-1)	Correlation Coefficient	0.57233	0.57233	0.0191034	0.0191034
cryoSPARC GSFSC Corrected Mask	Resolution (A-1)	Correlation Coefficient	0.574998	0.574998	0.0108445	0.0108445
cryoSPARC GSFSC Corrected Mask	Resolution (A-1)	Correlation Coefficient	0.577666	0.577666	0.00231432	0.00231432
cryoSPARC GSFSC Corrected Mask	Resolution (A-1)	Correlation Coefficient	0.580334	0.580334	-0.000425158	-0.000425158

## Sheet: apoF_On-grid-mix_1.87A_FSC
/fsc
/@title	/@xaxis	/@yaxis	/coordinate/x	/coordinate/x/#agg	/coordinate/y	/coordinate/y/#agg
cryoSPARC GSFSC Corrected Mask	Resolution (A-1)	Correlation Coefficient	0.00244324	0.00244324	1	1
cryoSPARC GSFSC Corrected Mask	Resolution (A-1)	Correlation Coefficient	0.00732972	0.00732972	1	1
cryoSPARC GSFSC Corrected Mask	Resolution (A-1)	Correlation Coefficient	0.0122162	0.0122162	1	1
cryoSPARC GSFSC Corrected Mask	Resolution (A-1)	Correlation Coefficient	0.0171027	0.0171027	1	1
cryoSPARC GSFSC Corrected Mask	Resolution (A-1)	Correlation Coefficient	0.0219891	0.0219891	0.999996	0.999996
cryoSPARC GSFSC Corrected Mask	Resolution (A-1)	Correlation Coefficient	0.0268756	0.0268756	0.999998	0.999998
cryoSPARC GSFSC Corrected Mask	Resolution (A-1)	Correlation Coefficient	0.0317621	0.0317621	0.999983	0.999983
cryoSPARC GSFSC Corrected Mask	Resolution (A-1)	Correlation Coefficient	0.0366486	0.0366486	0.999978	0.999978
cryoSPARC GSFSC Corrected Mask	Resolution (A-1)	Correlation Coefficient	0.0415351	0.0415351	0.99995	0.99995
cryoSPARC GSFSC Corrected Mask	Resolution (A-1)	Correlation Coefficient	0.0464215	0.0464215	0.999901	0.999901
cryoSPARC GSFSC Corrected Mask	Resolution (A-1)	Correlation Coefficient	0.051308	0.051308	0.999777	0.999777
cryoSPARC GSFSC Corrected Mask	Resolution (A-1)	Correlation Coefficient	0.0561945	0.0561945	0.99988	0.99988
cryoSPARC GSFSC Corrected Mask	Resolution (A-1)	Correlation Coefficient	0.061081	0.061081	0.999915	0.999915
cryoSPARC GSFSC Corrected Mask	Resolution (A-1)	Correlation Coefficient	0.0659674	0.0659674	0.999918	0.999918
cryoSPARC GSFSC Corrected Mask	Resolution (A-1)	Correlation Coefficient	0.0708539	0.0708539	0.999884	0.999884
cryoSPARC GSFSC Corrected Mask	Resolution (A-1)	Correlation Coefficient	0.0757404	0.0757404	0.999913	0.999913
cryoSPARC GSFSC Corrected Mask	Resolution (A-1)	Correlation Coefficient	0.0806269	0.0806269	0.999927	0.999927
cryoSPARC GSFSC Corrected Mask	Resolution (A-1)	Correlation Coefficient	0.0855133	0.0855133	0.999955	0.999955
cryoSPARC GSFSC Corrected Mask	Resolution (A-1)	Correlation Coefficient	0.0903998	0.0903998	0.999915	0.999915
cryoSPARC GSFSC Corrected Mask	Resolution (A-1)	Correlation Coefficient	0.0952863	0.0952863	0.999851	0.999851
cryoSPARC GSFSC Corrected Mask	Resolution (A-1)	Correlation Coefficient	0.100173	0.100173	0.999846	0.999846
cryoSPARC GSFSC Corrected Mask	Resolution (A-1)	Correlation Coefficient	0.105059	0.105059	0.999881	0.999881
cryoSPARC GSFSC Corrected Mask	Resolution (A-1)	Correlation Coefficient	0.109946	0.109946	0.999832	0.999832
cryoSPARC GSFSC Corrected Mask	Resolution (A-1)	Correlation Coefficient	0.114832	0.114832	0.999803	0.999803
cryoSPARC GSFSC Corrected Mask	Resolution (A-1)	Correlation Coefficient	0.119719	0.119719	0.999637	0.999637
cryoSPARC GSFSC Corrected Mask	Resolution (A-1)	Correlation Coefficient	0.124605	0.124605	0.999614	0.999614
cryoSPARC GSFSC Corrected Mask	Resolution (A-1)	Correlation Coefficient	0.129492	0.129492	0.999413	0.999413
cryoSPARC GSFSC Corrected Mask	Resolution (A-1)	Correlation Coefficient	0.134378	0.134378	0.999365	0.999365
cryoSPARC GSFSC Corrected Mask	Resolution (A-1)	Correlation Coefficient	0.139265	0.139265	0.99915	0.99915
cryoSPARC GSFSC Corrected Mask	Resolution (A-1)	Correlation Coefficient	0.144151	0.144151	0.998839	0.998839
cryoSPARC GSFSC Corrected Mask	Resolution (A-1)	Correlation Coefficient	0.149038	0.149038	0.998652	0.998652
cryoSPARC GSFSC Corrected Mask	Resolution (A-1)	Correlation Coefficient	0.153924	0.153924	0.998036	0.998036
cryoSPARC GSFSC Corrected Mask	Resolution (A-1)	Correlation Coefficient	0.158811	0.158811	0.997901	0.997901
cryoSPARC GSFSC Corrected Mask	Resolution (A-1)	Correlation Coefficient	0.163697	0.163697	0.997684	0.997684
cryoSPARC GSFSC Corrected Mask	Resolution (A-1)	Correlation Coefficient	0.168583	0.168583	0.99821	0.99821
cryoSPARC GSFSC Corrected Mask	Resolution (A-1)	Correlation Coefficient	0.17347	0.17347	0.998075	0.998075
cryoSPARC GSFSC Corrected Mask	Resolution (A-1)	Correlation Coefficient	0.178356	0.178356	0.997984	0.997984
cryoSPARC GSFSC Corrected Mask	Resolution (A-1)	Correlation Coefficient	0.183243	0.183243	0.998474	0.998474
cryoSPARC GSFSC Corrected Mask	Resolution (A-1)	Correlation Coefficient	0.188129	0.188129	0.998797	0.998797
cryoSPARC GSFSC Corrected Mask	Resolution (A-1)	Correlation Coefficient	0.193016	0.193016	0.998906	0.998906
cryoSPARC GSFSC Corrected Mask	Resolution (A-1)	Correlation Coefficient	0.197902	0.197902	0.999037	0.999037
cryoSPARC GSFSC Corrected Mask	Resolution (A-1)	Correlation Coefficient	0.202789	0.202789	0.999132	0.999132
cryoSPARC GSFSC Corrected Mask	Resolution (A-1)	Correlation Coefficient	0.207675	0.207675	0.999096	0.999096
cryoSPARC GSFSC Corrected Mask	Resolution (A-1)	Correlation Coefficient	0.212562	0.212562	0.999015	0.999015
cryoSPARC GSFSC Corrected Mask	Resolution (A-1)	Correlation Coefficient	0.217448	0.217448	0.999011	0.999011
cryoSPARC GSFSC Corrected Mask	Resolution (A-1)	Correlation Coefficient	0.222335	0.222335	0.998878	0.998878
cryoSPARC GSFSC Corrected Mask	Resolution (A-1)	Correlation Coefficient	0.227221	0.227221	0.99876	0.99876
cryoSPARC GSFSC Corrected Mask	Resolution (A-1)	Correlation Coefficient	0.232108	0.232108	0.998521	0.998521
cryoSPARC GSFSC Corrected Mask	Resolution (A-1)	Correlation Coefficient	0.236994	0.236994	0.998193	0.998193
cryoSPARC GSFSC Corrected Mask	Resolution (A-1)	Correlation Coefficient	0.241881	0.241881	0.998005	0.998005
cryoSPARC GSFSC Corrected Mask	Resolution (A-1)	Correlation Coefficient	0.246767	0.246767	0.997674	0.997674
cryoSPARC GSFSC Corrected Mask	Resolution (A-1)	Correlation Coefficient	0.251654	0.251654	0.997289	0.997289
cryoSPARC GSFSC Corrected Mask	Resolution (A-1)	Correlation Coefficient	0.25654	0.25654	0.997005	0.997005
cryoSPARC GSFSC Corrected Mask	Resolution (A-1)	Correlation Coefficient	0.261427	0.261427	0.99686	0.99686
cryoSPARC GSFSC Corrected Mask	Resolution (A-1)	Correlation Coefficient	0.266313	0.266313	0.995782	0.995782
cryoSPARC GSFSC Corrected Mask	Resolution (A-1)	Correlation Coefficient	0.271199	0.271199	0.994897	0.994897
cryoSPARC GSFSC Corrected Mask	Resolution (A-1)	Correlation Coefficient	0.276086	0.276086	0.994294	0.994294
cryoSPARC GSFSC Corrected Mask	Resolution (A-1)	Correlation Coefficient	0.280972	0.280972	0.993797	0.993797
cryoSPARC GSFSC Corrected Mask	Resolution (A-1)	Correlation Coefficient	0.285859	0.285859	0.993136	0.993136
cryoSPARC GSFSC Corrected Mask	Resolution (A-1)	Correlation Coefficient	0.290745	0.290745	0.990931	0.990931
cryoSPARC GSFSC Corrected Mask	Resolution (A-1)	Correlation Coefficient	0.295632	0.295632	0.988879	0.988879
cryoSPARC GSFSC Corrected Mask	Resolution (A-1)	Correlation Coefficient	0.300518	0.300518	0.98684	0.98684
cryoSPARC GSFSC Corrected Mask	Resolution (A-1)	Correlation Coefficient	0.305405	0.305405	0.985391	0.985391
cryoSPARC GSFSC Corrected Mask	Resolution (A-1)	Correlation Coefficient	0.310291	0.310291	0.985328	0.985328
cryoSPARC GSFSC Corrected Mask	Resolution (A-1)	Correlation Coefficient	0.315178	0.315178	0.985818	0.985818
cryoSPARC GSFSC Corrected Mask	Resolution (A-1)	Correlation Coefficient	0.320064	0.320064	0.985015	0.985015
cryoSPARC GSFSC Corrected Mask	Resolution (A-1)	Correlation Coefficient	0.324951	0.324951	0.982463	0.982463
cryoSPARC GSFSC Corrected Mask	Resolution (A-1)	Correlation Coefficient	0.329837	0.329837	0.97882	0.97882
cryoSPARC GSFSC Corrected Mask	Resolution (A-1)	Correlation Coefficient	0.334724	0.334724	0.975884	0.975884
cryoSPARC GSFSC Corrected Mask	Resolution (A-1)	Correlation Coefficient	0.33961	0.33961	0.97324	0.97324
cryoSPARC GSFSC Corrected Mask	Resolution (A-1)	Correlation Coefficient	0.344497	0.344497	0.970701	0.970701
cryoSPARC GSFSC Corrected Mask	Resolution (A-1)	Correlation Coefficient	0.349383	0.349383	0.9699	0.9699
cryoSPARC GSFSC Corrected Mask	Resolution (A-1)	Correlation Coefficient	0.35427	0.35427	0.964681	0.964681
cryoSPARC GSFSC Corrected Mask	Resolution (A-1)	Correlation Coefficient	0.359156	0.359156	0.956927	0.956927
cryoSPARC GSFSC Corrected Mask	Resolution (A-1)	Correlation Coefficient	0.364043	0.364043	0.945872	0.945872
cryoSPARC GSFSC Corrected Mask	Resolution (A-1)	Correlation Coefficient	0.368929	0.368929	0.941747	0.941747
cryoSPARC GSFSC Corrected Mask	Resolution (A-1)	Correlation Coefficient	0.373815	0.373815	0.943903	0.943903
cryoSPARC GSFSC Corrected Mask	Resolution (A-1)	Correlation Coefficient	0.378702	0.378702	0.943034	0.943034
cryoSPARC GSFSC Corrected Mask	Resolution (A-1)	Correlation Coefficient	0.383588	0.383588	0.933285	0.933285
cryoSPARC GSFSC Corrected Mask	Resolution (A-1)	Correlation Coefficient	0.388475	0.388475	0.920541	0.920541
cryoSPARC GSFSC Corrected Mask	Resolution (A-1)	Correlation Coefficient	0.393361	0.393361	0.898224	0.898224
cryoSPARC GSFSC Corrected Mask	Resolution (A-1)	Correlation Coefficient	0.398248	0.398248	0.895516	0.895516
cryoSPARC GSFSC Corrected Mask	Resolution (A-1)	Correlation Coefficient	0.403134	0.403134	0.893482	0.893482
cryoSPARC GSFSC Corrected Mask	Resolution (A-1)	Correlation Coefficient	0.408021	0.408021	0.870677	0.870677
cryoSPARC GSFSC Corrected Mask	Resolution (A-1)	Correlation Coefficient	0.412907	0.412907	0.820677	0.820677
cryoSPARC GSFSC Corrected Mask	Resolution (A-1)	Correlation Coefficient	0.417794	0.417794	0.849656	0.849656
cryoSPARC GSFSC Corrected Mask	Resolution (A-1)	Correlation Coefficient	0.42268	0.42268	0.85661	0.85661
cryoSPARC GSFSC Corrected Mask	Resolution (A-1)	Correlation Coefficient	0.427567	0.427567	0.859158	0.859158
cryoSPARC GSFSC Corrected Mask	Resolution (A-1)	Correlation Coefficient	0.432453	0.432453	0.84014	0.84014
cryoSPARC GSFSC Corrected Mask	Resolution (A-1)	Correlation Coefficient	0.43734	0.43734	0.82497	0.82497
cryoSPARC GSFSC Corrected Mask	Resolution (A-1)	Correlation Coefficient	0.442226	0.442226	0.806018	0.806018
cryoSPARC GSFSC Corrected Mask	Resolution (A-1)	Correlation Coefficient	0.447113	0.447113	0.766498	0.766498
cryoSPARC GSFSC Corrected Mask	Resolution (A-1)	Correlation Coefficient	0.451999	0.451999	0.738099	0.738099
cryoSPARC GSFSC Corrected Mask	Resolution (A-1)	Correlation Coefficient	0.456886	0.456886	0.700053	0.700053
cryoSPARC GSFSC Corrected Mask	Resolution (A-1)	Correlation Coefficient	0.461772	0.461772	0.679488	0.679488
cryoSPARC GSFSC Corrected Mask	Resolution (A-1)	Correlation Coefficient	0.466659	0.466659	0.630892	0.630892
cryoSPARC GSFSC Corrected Mask	Resolution (A-1)	Correlation Coefficient	0.471545	0.471545	0.592105	0.592105
cryoSPARC GSFSC Corrected Mask	Resolution (A-1)	Correlation Coefficient	0.476432	0.476432	0.558539	0.558539
cryoSPARC GSFSC Corrected Mask	Resolution (A-1)	Correlation Coefficient	0.481318	0.481318	0.495614	0.495614
cryoSPARC GSFSC Corrected Mask	Resolution (A-1)	Correlation Coefficient	0.486204	0.486204	0.472215	0.472215
cryoSPARC GSFSC Corrected Mask	Resolution (A-1)	Correlation Coefficient	0.491091	0.491091	0.425585	0.425585
cryoSPARC GSFSC Corrected Mask	Resolution (A-1)	Correlation Coefficient	0.495977	0.495977	0.386294	0.386294
cryoSPARC GSFSC Corrected Mask	Resolution (A-1)	Correlation Coefficient	0.500864	0.500864	0.357639	0.357639
cryoSPARC GSFSC Corrected Mask	Resolution (A-1)	Correlation Coefficient	0.50575	0.50575	0.278058	0.278058
cryoSPARC GSFSC Corrected Mask	Resolution (A-1)	Correlation Coefficient	0.510637	0.510637	0.256166	0.256166
cryoSPARC GSFSC Corrected Mask	Resolution (A-1)	Correlation Coefficient	0.515523	0.515523	0.281026	0.281026
cryoSPARC GSFSC Corrected Mask	Resolution (A-1)	Correlation Coefficient	0.52041	0.52041	0.240447	0.240447
cryoSPARC GSFSC Corrected Mask	Resolution (A-1)	Correlation Coefficient	0.525296	0.525296	0.236542	0.236542
cryoSPARC GSFSC Corrected Mask	Resolution (A-1)	Correlation Coefficient	0.530183	0.530183	0.192771	0.192771
cryoSPARC GSFSC Corrected Mask	Resolution (A-1)	Correlation Coefficient	0.535069	0.535069	0.142924	0.142924
cryoSPARC GSFSC Corrected Mask	Resolution (A-1)	Correlation Coefficient	0.539956	0.539956	0.129795	0.129795
cryoSPARC GSFSC Corrected Mask	Resolution (A-1)	Correlation Coefficient	0.544842	0.544842	0.122203	0.122203
cryoSPARC GSFSC Corrected Mask	Resolution (A-1)	Correlation Coefficient	0.549729	0.549729	0.134548	0.134548
cryoSPARC GSFSC Corrected Mask	Resolution (A-1)	Correlation Coefficient	0.554615	0.554615	0.0489645	0.0489645
cryoSPARC GSFSC Corrected Mask	Resolution (A-1)	Correlation Coefficient	0.559502	0.559502	0.056355	0.056355
cryoSPARC GSFSC Corrected Mask	Resolution (A-1)	Correlation Coefficient	0.564388	0.564388	0.0356211	0.0356211
cryoSPARC GSFSC Corrected Mask	Resolution (A-1)	Correlation Coefficient	0.569275	0.569275	0.0203722	0.0203722
cryoSPARC GSFSC Corrected Mask	Resolution (A-1)	Correlation Coefficient	0.574161	0.574161	0.0232319	0.0232319
cryoSPARC GSFSC Corrected Mask	Resolution (A-1)	Correlation Coefficient	0.579048	0.579048	0.0320859	0.0320859
cryoSPARC GSFSC Corrected Mask	Resolution (A-1)	Correlation Coefficient	0.583934	0.583934	0.0539267	0.0539267
cryoSPARC GSFSC Corrected Mask	Resolution (A-1)	Correlation Coefficient	0.58882	0.58882	0.0270086	0.0270086
cryoSPARC GSFSC Corrected Mask	Resolution (A-1)	Correlation Coefficient	0.593707	0.593707	0.00316987	0.00316987
cryoSPARC GSFSC Corrected Mask	Resolution (A-1)	Correlation Coefficient	0.598593	0.598593	0.0274935	0.0274935
cryoSPARC GSFSC Corrected Mask	Resolution (A-1)	Correlation Coefficient	0.60348	0.60348	0.0309414	0.0309414
cryoSPARC GSFSC Corrected Mask	Resolution (A-1)	Correlation Coefficient	0.608366	0.608366	0.02976	0.02976
cryoSPARC GSFSC Corrected Mask	Resolution (A-1)	Correlation Coefficient	0.613253	0.613253	0.0272665	0.0272665
cryoSPARC GSFSC Corrected Mask	Resolution (A-1)	Correlation Coefficient	0.618139	0.618139	0.0222883	0.0222883
cryoSPARC GSFSC Corrected Mask	Resolution (A-1)	Correlation Coefficient	0.623026	0.623026	0.0279863	0.0279863
cryoSPARC GSFSC Corrected Mask	Resolution (A-1)	Correlation Coefficient	0.627912	0.627912	0.0159108	0.0159108
cryoSPARC GSFSC Corrected Mask	Resolution (A-1)	Correlation Coefficient	0.632799	0.632799	-0.0234945	-0.0234945
cryoSPARC GSFSC Corrected Mask	Resolution (A-1)	Correlation Coefficient	0.637685	0.637685	0.00497709	0.00497709
cryoSPARC GSFSC Corrected Mask	Resolution (A-1)	Correlation Coefficient	0.642572	0.642572	0.00310577	0.00310577
cryoSPARC GSFSC Corrected Mask	Resolution (A-1)	Correlation Coefficient	0.647458	0.647458	0.012099	0.012099
cryoSPARC GSFSC Corrected Mask	Resolution (A-1)	Correlation Coefficient	0.652345	0.652345	-0.0367375	-0.0367375
cryoSPARC GSFSC Corrected Mask	Resolution (A-1)	Correlation Coefficient	0.657231	0.657231	-0.0379907	-0.0379907
cryoSPARC GSFSC Corrected Mask	Resolution (A-1)	Correlation Coefficient	0.662118	0.662118	0.00745765	0.00745765
cryoSPARC GSFSC Corrected Mask	Resolution (A-1)	Correlation Coefficient	0.667004	0.667004	-0.0143122	-0.0143122
cryoSPARC GSFSC Corrected Mask	Resolution (A-1)	Correlation Coefficient	0.671891	0.671891	-0.00676431	-0.00676431
cryoSPARC GSFSC Corrected Mask	Resolution (A-1)	Correlation Coefficient	0.676777	0.676777	-0.00727028	-0.00727028
cryoSPARC GSFSC Corrected Mask	Resolution (A-1)	Correlation Coefficient	0.681664	0.681664	-0.00321946	-0.00321946
cryoSPARC GSFSC Corrected Mask	Resolution (A-1)	Correlation Coefficient	0.68655	0.68655	0.00108372	0.00108372
cryoSPARC GSFSC Corrected Mask	Resolution (A-1)	Correlation Coefficient	0.691437	0.691437	-0.00528483	-0.00528483
cryoSPARC GSFSC Corrected Mask	Resolution (A-1)	Correlation Coefficient	0.696323	0.696323	-0.00810186	-0.00810186
cryoSPARC GSFSC Corrected Mask	Resolution (A-1)	Correlation Coefficient	0.701209	0.701209	0.00443663	0.00443663
cryoSPARC GSFSC Corrected Mask	Resolution (A-1)	Correlation Coefficient	0.706096	0.706096	0.0295912	0.0295912
cryoSPARC GSFSC Corrected Mask	Resolution (A-1)	Correlation Coefficient	0.710982	0.710982	0.022396	0.022396
cryoSPARC GSFSC Corrected Mask	Resolution (A-1)	Correlation Coefficient	0.715869	0.715869	-0.00283196	-0.00283196
cryoSPARC GSFSC Corrected Mask	Resolution (A-1)	Correlation Coefficient	0.720755	0.720755	0.0156191	0.0156191
cryoSPARC GSFSC Corrected Mask	Resolution (A-1)	Correlation Coefficient	0.725642	0.725642	0.0184169	0.0184169
cryoSPARC GSFSC Corrected Mask	Resolution (A-1)	Correlation Coefficient	0.730528	0.730528	0.0179015	0.0179015
cryoSPARC GSFSC Corrected Mask	Resolution (A-1)	Correlation Coefficient	0.735415	0.735415	0.0269197	0.0269197
cryoSPARC GSFSC Corrected Mask	Resolution (A-1)	Correlation Coefficient	0.740301	0.740301	0.0125856	0.0125856
cryoSPARC GSFSC Corrected Mask	Resolution (A-1)	Correlation Coefficient	0.745188	0.745188	0.00490829	0.00490829
cryoSPARC GSFSC Corrected Mask	Resolution (A-1)	Correlation Coefficient	0.750074	0.750074	0.0284221	0.0284221
cryoSPARC GSFSC Corrected Mask	Resolution (A-1)	Correlation Coefficient	0.754961	0.754961	0.0200185	0.0200185
cryoSPARC GSFSC Corrected Mask	Resolution (A-1)	Correlation Coefficient	0.759847	0.759847	-0.000561843	-0.000561843
cryoSPARC GSFSC Corrected Mask	Resolution (A-1)	Correlation Coefficient	0.764734	0.764734	0.0195683	0.0195683
cryoSPARC GSFSC Corrected Mask	Resolution (A-1)	Correlation Coefficient	0.76962	0.76962	0.00458147	0.00458147
cryoSPARC GSFSC Corrected Mask	Resolution (A-1)	Correlation Coefficient	0.774507	0.774507	-0.0152193	-0.0152193
cryoSPARC GSFSC Corrected Mask	Resolution (A-1)	Correlation Coefficient	0.779393	0.779393	-0.01186	-0.01186
cryoSPARC GSFSC Corrected Mask	Resolution (A-1)	Correlation Coefficient	0.78428	0.78428	0.028067	0.028067
cryoSPARC GSFSC Corrected Mask	Resolution (A-1)	Correlation Coefficient	0.789166	0.789166	0.00491628	0.00491628
cryoSPARC GSFSC Corrected Mask	Resolution (A-1)	Correlation Coefficient	0.794053	0.794053	0.000549965	0.000549965
cryoSPARC GSFSC Corrected Mask	Resolution (A-1)	Correlation Coefficient	0.798939	0.798939	-0.0160795	-0.0160795
cryoSPARC GSFSC Corrected Mask	Resolution (A-1)	Correlation Coefficient	0.803825	0.803825	0.00466577	0.00466577
cryoSPARC GSFSC Corrected Mask	Resolution (A-1)	Correlation Coefficient	0.808712	0.808712	-0.00867745	-0.00867745
cryoSPARC GSFSC Corrected Mask	Resolution (A-1)	Correlation Coefficient	0.813598	0.813598	-0.0202212	-0.0202212
cryoSPARC GSFSC Corrected Mask	Resolution (A-1)	Correlation Coefficient	0.818485	0.818485	0.00427104	0.00427104
cryoSPARC GSFSC Corrected Mask	Resolution (A-1)	Correlation Coefficient	0.823371	0.823371	-0.00895831	-0.00895831
cryoSPARC GSFSC Corrected Mask	Resolution (A-1)	Correlation Coefficient	0.828258	0.828258	-0.0280405	-0.0280405
cryoSPARC GSFSC Corrected Mask	Resolution (A-1)	Correlation Coefficient	0.833144	0.833144	-0.0303293	-0.0303293
cryoSPARC GSFSC Corrected Mask	Resolution (A-1)	Correlation Coefficient	0.838031	0.838031	-0.00529031	-0.00529031
cryoSPARC GSFSC Corrected Mask	Resolution (A-1)	Correlation Coefficient	0.842917	0.842917	-0.00114915	-0.00114915
cryoSPARC GSFSC Corrected Mask	Resolution (A-1)	Correlation Coefficient	0.847804	0.847804	0.0116096	0.0116096
cryoSPARC GSFSC Corrected Mask	Resolution (A-1)	Correlation Coefficient	0.85269	0.85269	0.0128128	0.0128128
cryoSPARC GSFSC Corrected Mask	Resolution (A-1)	Correlation Coefficient	0.857577	0.857577	0.0233322	0.0233322
cryoSPARC GSFSC Corrected Mask	Resolution (A-1)	Correlation Coefficient	0.862463	0.862463	0.0141421	0.0141421
cryoSPARC GSFSC Corrected Mask	Resolution (A-1)	Correlation Coefficient	0.86735	0.86735	0.00543301	0.00543301

## Sheet: SA-biotin_2.97A_FSC
/fsc
/@title	/@xaxis	/@yaxis	/coordinate/x	/coordinate/x/#agg	/coordinate/y	/coordinate/y/#agg
cryoSPARC GSFSC Corrected Mask	Resolution (A-1)	Correlation Coefficient	0.00152469	0.00152469	1	1
cryoSPARC GSFSC Corrected Mask	Resolution (A-1)	Correlation Coefficient	0.00457406	0.00457406	1	1
cryoSPARC GSFSC Corrected Mask	Resolution (A-1)	Correlation Coefficient	0.00762344	0.00762344	1	1
cryoSPARC GSFSC Corrected Mask	Resolution (A-1)	Correlation Coefficient	0.0106728	0.0106728	0.999999	0.999999
cryoSPARC GSFSC Corrected Mask	Resolution (A-1)	Correlation Coefficient	0.0137222	0.0137222	0.999997	0.999997
cryoSPARC GSFSC Corrected Mask	Resolution (A-1)	Correlation Coefficient	0.0167716	0.0167716	0.999994	0.999994
cryoSPARC GSFSC Corrected Mask	Resolution (A-1)	Correlation Coefficient	0.0198209	0.0198209	0.999986	0.999986
cryoSPARC GSFSC Corrected Mask	Resolution (A-1)	Correlation Coefficient	0.0228703	0.0228703	0.999968	0.999968
cryoSPARC GSFSC Corrected Mask	Resolution (A-1)	Correlation Coefficient	0.0259197	0.0259197	0.999943	0.999943
cryoSPARC GSFSC Corrected Mask	Resolution (A-1)	Correlation Coefficient	0.0289691	0.0289691	0.999942	0.999942
cryoSPARC GSFSC Corrected Mask	Resolution (A-1)	Correlation Coefficient	0.0320184	0.0320184	0.999949	0.999949
cryoSPARC GSFSC Corrected Mask	Resolution (A-1)	Correlation Coefficient	0.0350678	0.0350678	0.999934	0.999934
cryoSPARC GSFSC Corrected Mask	Resolution (A-1)	Correlation Coefficient	0.0381172	0.0381172	0.999885	0.999885
cryoSPARC GSFSC Corrected Mask	Resolution (A-1)	Correlation Coefficient	0.0411666	0.0411666	0.999734	0.999734
cryoSPARC GSFSC Corrected Mask	Resolution (A-1)	Correlation Coefficient	0.0442159	0.0442159	0.99941	0.99941
cryoSPARC GSFSC Corrected Mask	Resolution (A-1)	Correlation Coefficient	0.0472653	0.0472653	0.999161	0.999161
cryoSPARC GSFSC Corrected Mask	Resolution (A-1)	Correlation Coefficient	0.0503147	0.0503147	0.999027	0.999027
cryoSPARC GSFSC Corrected Mask	Resolution (A-1)	Correlation Coefficient	0.0533641	0.0533641	0.998908	0.998908
cryoSPARC GSFSC Corrected Mask	Resolution (A-1)	Correlation Coefficient	0.0564134	0.0564134	0.998965	0.998965
cryoSPARC GSFSC Corrected Mask	Resolution (A-1)	Correlation Coefficient	0.0594628	0.0594628	0.99907	0.99907
cryoSPARC GSFSC Corrected Mask	Resolution (A-1)	Correlation Coefficient	0.0625122	0.0625122	0.999235	0.999235
cryoSPARC GSFSC Corrected Mask	Resolution (A-1)	Correlation Coefficient	0.0655616	0.0655616	0.999245	0.999245
cryoSPARC GSFSC Corrected Mask	Resolution (A-1)	Correlation Coefficient	0.0686109	0.0686109	0.99912	0.99912
cryoSPARC GSFSC Corrected Mask	Resolution (A-1)	Correlation Coefficient	0.0716603	0.0716603	0.99872	0.99872
cryoSPARC GSFSC Corrected Mask	Resolution (A-1)	Correlation Coefficient	0.0747097	0.0747097	0.99791	0.99791
cryoSPARC GSFSC Corrected Mask	Resolution (A-1)	Correlation Coefficient	0.0777591	0.0777591	0.996916	0.996916
cryoSPARC GSFSC Corrected Mask	Resolution (A-1)	Correlation Coefficient	0.0808084	0.0808084	0.996459	0.996459
cryoSPARC GSFSC Corrected Mask	Resolution (A-1)	Correlation Coefficient	0.0838578	0.0838578	0.996105	0.996105
cryoSPARC GSFSC Corrected Mask	Resolution (A-1)	Correlation Coefficient	0.0869072	0.0869072	0.995044	0.995044
cryoSPARC GSFSC Corrected Mask	Resolution (A-1)	Correlation Coefficient	0.0899566	0.0899566	0.993174	0.993174
cryoSPARC GSFSC Corrected Mask	Resolution (A-1)	Correlation Coefficient	0.093006	0.093006	0.991076	0.991076
cryoSPARC GSFSC Corrected Mask	Resolution (A-1)	Correlation Coefficient	0.0960553	0.0960553	0.98935	0.98935
cryoSPARC GSFSC Corrected Mask	Resolution (A-1)	Correlation Coefficient	0.0991047	0.0991047	0.988606	0.988606
cryoSPARC GSFSC Corrected Mask	Resolution (A-1)	Correlation Coefficient	0.102154	0.102154	0.988622	0.988622
cryoSPARC GSFSC Corrected Mask	Resolution (A-1)	Correlation Coefficient	0.105203	0.105203	0.988508	0.988508
cryoSPARC GSFSC Corrected Mask	Resolution (A-1)	Correlation Coefficient	0.108253	0.108253	0.988196	0.988196
cryoSPARC GSFSC Corrected Mask	Resolution (A-1)	Correlation Coefficient	0.111302	0.111302	0.987788	0.987788
cryoSPARC GSFSC Corrected Mask	Resolution (A-1)	Correlation Coefficient	0.114352	0.114352	0.987321	0.987321
cryoSPARC GSFSC Corrected Mask	Resolution (A-1)	Correlation Coefficient	0.117401	0.117401	0.984923	0.984923
cryoSPARC GSFSC Corrected Mask	Resolution (A-1)	Correlation Coefficient	0.12045	0.12045	0.981687	0.981687
cryoSPARC GSFSC Corrected Mask	Resolution (A-1)	Correlation Coefficient	0.1235	0.1235	0.976696	0.976696
cryoSPARC GSFSC Corrected Mask	Resolution (A-1)	Correlation Coefficient	0.126549	0.126549	0.972563	0.972563
cryoSPARC GSFSC Corrected Mask	Resolution (A-1)	Correlation Coefficient	0.129598	0.129598	0.967521	0.967521
cryoSPARC GSFSC Corrected Mask	Resolution (A-1)	Correlation Coefficient	0.132648	0.132648	0.96439	0.96439
cryoSPARC GSFSC Corrected Mask	Resolution (A-1)	Correlation Coefficient	0.135697	0.135697	0.959887	0.959887
cryoSPARC GSFSC Corrected Mask	Resolution (A-1)	Correlation Coefficient	0.138747	0.138747	0.954398	0.954398
cryoSPARC GSFSC Corrected Mask	Resolution (A-1)	Correlation Coefficient	0.141796	0.141796	0.947614	0.947614
cryoSPARC GSFSC Corrected Mask	Resolution (A-1)	Correlation Coefficient	0.144845	0.144845	0.941711	0.941711
cryoSPARC GSFSC Corrected Mask	Resolution (A-1)	Correlation Coefficient	0.147895	0.147895	0.935147	0.935147
cryoSPARC GSFSC Corrected Mask	Resolution (A-1)	Correlation Coefficient	0.150944	0.150944	0.928431	0.928431
cryoSPARC GSFSC Corrected Mask	Resolution (A-1)	Correlation Coefficient	0.153993	0.153993	0.919034	0.919034
cryoSPARC GSFSC Corrected Mask	Resolution (A-1)	Correlation Coefficient	0.157043	0.157043	0.908868	0.908868
cryoSPARC GSFSC Corrected Mask	Resolution (A-1)	Correlation Coefficient	0.160092	0.160092	0.897906	0.897906
cryoSPARC GSFSC Corrected Mask	Resolution (A-1)	Correlation Coefficient	0.163142	0.163142	0.889982	0.889982
cryoSPARC GSFSC Corrected Mask	Resolution (A-1)	Correlation Coefficient	0.166191	0.166191	0.881905	0.881905
cryoSPARC GSFSC Corrected Mask	Resolution (A-1)	Correlation Coefficient	0.16924	0.16924	0.876643	0.876643
cryoSPARC GSFSC Corrected Mask	Resolution (A-1)	Correlation Coefficient	0.17229	0.17229	0.882609	0.882609
cryoSPARC GSFSC Corrected Mask	Resolution (A-1)	Correlation Coefficient	0.175339	0.175339	0.88784	0.88784
cryoSPARC GSFSC Corrected Mask	Resolution (A-1)	Correlation Coefficient	0.178388	0.178388	0.899566	0.899566
cryoSPARC GSFSC Corrected Mask	Resolution (A-1)	Correlation Coefficient	0.181438	0.181438	0.906756	0.906756
cryoSPARC GSFSC Corrected Mask	Resolution (A-1)	Correlation Coefficient	0.184487	0.184487	0.913146	0.913146
cryoSPARC GSFSC Corrected Mask	Resolution (A-1)	Correlation Coefficient	0.187537	0.187537	0.917275	0.917275
cryoSPARC GSFSC Corrected Mask	Resolution (A-1)	Correlation Coefficient	0.190586	0.190586	0.918325	0.918325
cryoSPARC GSFSC Corrected Mask	Resolution (A-1)	Correlation Coefficient	0.193635	0.193635	0.919974	0.919974
cryoSPARC GSFSC Corrected Mask	Resolution (A-1)	Correlation Coefficient	0.196685	0.196685	0.921497	0.921497
cryoSPARC GSFSC Corrected Mask	Resolution (A-1)	Correlation Coefficient	0.199734	0.199734	0.924345	0.924345
cryoSPARC GSFSC Corrected Mask	Resolution (A-1)	Correlation Coefficient	0.202783	0.202783	0.927753	0.927753
cryoSPARC GSFSC Corrected Mask	Resolution (A-1)	Correlation Coefficient	0.205833	0.205833	0.929649	0.929649
cryoSPARC GSFSC Corrected Mask	Resolution (A-1)	Correlation Coefficient	0.208882	0.208882	0.927464	0.927464
cryoSPARC GSFSC Corrected Mask	Resolution (A-1)	Correlation Coefficient	0.211932	0.211932	0.922229	0.922229
cryoSPARC GSFSC Corrected Mask	Resolution (A-1)	Correlation Coefficient	0.214981	0.214981	0.913204	0.913204
cryoSPARC GSFSC Corrected Mask	Resolution (A-1)	Correlation Coefficient	0.21803	0.21803	0.904037	0.904037
cryoSPARC GSFSC Corrected Mask	Resolution (A-1)	Correlation Coefficient	0.22108	0.22108	0.898161	0.898161
cryoSPARC GSFSC Corrected Mask	Resolution (A-1)	Correlation Coefficient	0.224129	0.224129	0.89471	0.89471
cryoSPARC GSFSC Corrected Mask	Resolution (A-1)	Correlation Coefficient	0.227178	0.227178	0.892622	0.892622
cryoSPARC GSFSC Corrected Mask	Resolution (A-1)	Correlation Coefficient	0.230228	0.230228	0.885942	0.885942
cryoSPARC GSFSC Corrected Mask	Resolution (A-1)	Correlation Coefficient	0.233277	0.233277	0.877754	0.877754
cryoSPARC GSFSC Corrected Mask	Resolution (A-1)	Correlation Coefficient	0.236327	0.236327	0.863208	0.863208
cryoSPARC GSFSC Corrected Mask	Resolution (A-1)	Correlation Coefficient	0.239376	0.239376	0.846858	0.846858
cryoSPARC GSFSC Corrected Mask	Resolution (A-1)	Correlation Coefficient	0.242425	0.242425	0.827052	0.827052
cryoSPARC GSFSC Corrected Mask	Resolution (A-1)	Correlation Coefficient	0.245475	0.245475	0.80502	0.80502
cryoSPARC GSFSC Corrected Mask	Resolution (A-1)	Correlation Coefficient	0.248524	0.248524	0.773478	0.773478
cryoSPARC GSFSC Corrected Mask	Resolution (A-1)	Correlation Coefficient	0.251573	0.251573	0.737632	0.737632
cryoSPARC GSFSC Corrected Mask	Resolution (A-1)	Correlation Coefficient	0.254623	0.254623	0.703111	0.703111
cryoSPARC GSFSC Corrected Mask	Resolution (A-1)	Correlation Coefficient	0.257672	0.257672	0.671355	0.671355
cryoSPARC GSFSC Corrected Mask	Resolution (A-1)	Correlation Coefficient	0.260722	0.260722	0.582239	0.582239
cryoSPARC GSFSC Corrected Mask	Resolution (A-1)	Correlation Coefficient	0.263771	0.263771	0.550901	0.550901
cryoSPARC GSFSC Corrected Mask	Resolution (A-1)	Correlation Coefficient	0.26682	0.26682	0.492867	0.492867
cryoSPARC GSFSC Corrected Mask	Resolution (A-1)	Correlation Coefficient	0.26987	0.26987	0.500019	0.500019
cryoSPARC GSFSC Corrected Mask	Resolution (A-1)	Correlation Coefficient	0.272919	0.272919	0.469485	0.469485
cryoSPARC GSFSC Corrected Mask	Resolution (A-1)	Correlation Coefficient	0.275968	0.275968	0.420778	0.420778
cryoSPARC GSFSC Corrected Mask	Resolution (A-1)	Correlation Coefficient	0.279018	0.279018	0.413825	0.413825
cryoSPARC GSFSC Corrected Mask	Resolution (A-1)	Correlation Coefficient	0.282067	0.282067	0.421551	0.421551
cryoSPARC GSFSC Corrected Mask	Resolution (A-1)	Correlation Coefficient	0.285117	0.285117	0.413753	0.413753
cryoSPARC GSFSC Corrected Mask	Resolution (A-1)	Correlation Coefficient	0.288166	0.288166	0.400906	0.400906
cryoSPARC GSFSC Corrected Mask	Resolution (A-1)	Correlation Coefficient	0.291215	0.291215	0.382376	0.382376
cryoSPARC GSFSC Corrected Mask	Resolution (A-1)	Correlation Coefficient	0.294265	0.294265	0.36294	0.36294
cryoSPARC GSFSC Corrected Mask	Resolution (A-1)	Correlation Coefficient	0.297314	0.297314	0.324572	0.324572
cryoSPARC GSFSC Corrected Mask	Resolution (A-1)	Correlation Coefficient	0.300363	0.300363	0.294745	0.294745
cryoSPARC GSFSC Corrected Mask	Resolution (A-1)	Correlation Coefficient	0.303413	0.303413	0.288003	0.288003
cryoSPARC GSFSC Corrected Mask	Resolution (A-1)	Correlation Coefficient	0.306462	0.306462	0.298798	0.298798
cryoSPARC GSFSC Corrected Mask	Resolution (A-1)	Correlation Coefficient	0.309512	0.309512	0.31019	0.31019
cryoSPARC GSFSC Corrected Mask	Resolution (A-1)	Correlation Coefficient	0.312561	0.312561	0.313019	0.313019
cryoSPARC GSFSC Corrected Mask	Resolution (A-1)	Correlation Coefficient	0.31561	0.31561	0.312221	0.312221
cryoSPARC GSFSC Corrected Mask	Resolution (A-1)	Correlation Coefficient	0.31866	0.31866	0.298926	0.298926
cryoSPARC GSFSC Corrected Mask	Resolution (A-1)	Correlation Coefficient	0.321709	0.321709	0.257974	0.257974
cryoSPARC GSFSC Corrected Mask	Resolution (A-1)	Correlation Coefficient	0.324758	0.324758	0.208088	0.208088
cryoSPARC GSFSC Corrected Mask	Resolution (A-1)	Correlation Coefficient	0.327808	0.327808	0.168457	0.168457
cryoSPARC GSFSC Corrected Mask	Resolution (A-1)	Correlation Coefficient	0.330857	0.330857	0.17375	0.17375
cryoSPARC GSFSC Corrected Mask	Resolution (A-1)	Correlation Coefficient	0.333907	0.333907	0.171213	0.171213
cryoSPARC GSFSC Corrected Mask	Resolution (A-1)	Correlation Coefficient	0.336956	0.336956	0.136469	0.136469
cryoSPARC GSFSC Corrected Mask	Resolution (A-1)	Correlation Coefficient	0.340005	0.340005	0.0970213	0.0970213
cryoSPARC GSFSC Corrected Mask	Resolution (A-1)	Correlation Coefficient	0.343055	0.343055	0.0520279	0.0520279
cryoSPARC GSFSC Corrected Mask	Resolution (A-1)	Correlation Coefficient	0.346104	0.346104	0.038933	0.038933
cryoSPARC GSFSC Corrected Mask	Resolution (A-1)	Correlation Coefficient	0.349153	0.349153	0.0514002	0.0514002
cryoSPARC GSFSC Corrected Mask	Resolution (A-1)	Correlation Coefficient	0.352203	0.352203	0.0593508	0.0593508
cryoSPARC GSFSC Corrected Mask	Resolution (A-1)	Correlation Coefficient	0.355252	0.355252	0.0476815	0.0476815
cryoSPARC GSFSC Corrected Mask	Resolution (A-1)	Correlation Coefficient	0.358302	0.358302	0.0315113	0.0315113
cryoSPARC GSFSC Corrected Mask	Resolution (A-1)	Correlation Coefficient	0.361351	0.361351	0.00728822	0.00728822
cryoSPARC GSFSC Corrected Mask	Resolution (A-1)	Correlation Coefficient	0.3644	0.3644	0.00917047	0.00917047
cryoSPARC GSFSC Corrected Mask	Resolution (A-1)	Correlation Coefficient	0.36745	0.36745	0.000886492	0.000886492
cryoSPARC GSFSC Corrected Mask	Resolution (A-1)	Correlation Coefficient	0.370499	0.370499	0.0034752	0.0034752
cryoSPARC GSFSC Corrected Mask	Resolution (A-1)	Correlation Coefficient	0.373548	0.373548	0.00047195	0.00047195
cryoSPARC GSFSC Corrected Mask	Resolution (A-1)	Correlation Coefficient	0.376598	0.376598	0.00134951	0.00134951
cryoSPARC GSFSC Corrected Mask	Resolution (A-1)	Correlation Coefficient	0.379647	0.379647	0.00424667	0.00424667
cryoSPARC GSFSC Corrected Mask	Resolution (A-1)	Correlation Coefficient	0.382697	0.382697	0.00710239	0.00710239

## Sheet: apoF_sprial_2times_1.71A_FSC
/fsc
/@title	/@xaxis	/@yaxis	/coordinate/x	/coordinate/x/#agg	/coordinate/y	/coordinate/y/#agg
cryoSPARC GSFSC Corrected Mask	Resolution (A-1)	Correlation Coefficient	0.00202659	0.00202659	1	1
cryoSPARC GSFSC Corrected Mask	Resolution (A-1)	Correlation Coefficient	0.00607977	0.00607977	1	1
cryoSPARC GSFSC Corrected Mask	Resolution (A-1)	Correlation Coefficient	0.0101329	0.0101329	1	1
cryoSPARC GSFSC Corrected Mask	Resolution (A-1)	Correlation Coefficient	0.0141861	0.0141861	1	1
cryoSPARC GSFSC Corrected Mask	Resolution (A-1)	Correlation Coefficient	0.0182393	0.0182393	0.999998	0.999998
cryoSPARC GSFSC Corrected Mask	Resolution (A-1)	Correlation Coefficient	0.0222925	0.0222925	0.999999	0.999999
cryoSPARC GSFSC Corrected Mask	Resolution (A-1)	Correlation Coefficient	0.0263457	0.0263457	1	1
cryoSPARC GSFSC Corrected Mask	Resolution (A-1)	Correlation Coefficient	0.0303988	0.0303988	0.999999	0.999999
cryoSPARC GSFSC Corrected Mask	Resolution (A-1)	Correlation Coefficient	0.034452	0.034452	0.999999	0.999999
cryoSPARC GSFSC Corrected Mask	Resolution (A-1)	Correlation Coefficient	0.0385052	0.0385052	0.999992	0.999992
cryoSPARC GSFSC Corrected Mask	Resolution (A-1)	Correlation Coefficient	0.0425584	0.0425584	0.999996	0.999996
cryoSPARC GSFSC Corrected Mask	Resolution (A-1)	Correlation Coefficient	0.0466115	0.0466115	0.999984	0.999984
cryoSPARC GSFSC Corrected Mask	Resolution (A-1)	Correlation Coefficient	0.0506647	0.0506647	0.999978	0.999978
cryoSPARC GSFSC Corrected Mask	Resolution (A-1)	Correlation Coefficient	0.0547179	0.0547179	0.999988	0.999988
cryoSPARC GSFSC Corrected Mask	Resolution (A-1)	Correlation Coefficient	0.0587711	0.0587711	0.999992	0.999992
cryoSPARC GSFSC Corrected Mask	Resolution (A-1)	Correlation Coefficient	0.0628243	0.0628243	0.999985	0.999985
cryoSPARC GSFSC Corrected Mask	Resolution (A-1)	Correlation Coefficient	0.0668774	0.0668774	0.999984	0.999984
cryoSPARC GSFSC Corrected Mask	Resolution (A-1)	Correlation Coefficient	0.0709306	0.0709306	0.999986	0.999986
cryoSPARC GSFSC Corrected Mask	Resolution (A-1)	Correlation Coefficient	0.0749838	0.0749838	0.999988	0.999988
cryoSPARC GSFSC Corrected Mask	Resolution (A-1)	Correlation Coefficient	0.079037	0.079037	0.999992	0.999992
cryoSPARC GSFSC Corrected Mask	Resolution (A-1)	Correlation Coefficient	0.0830901	0.0830901	0.999992	0.999992
cryoSPARC GSFSC Corrected Mask	Resolution (A-1)	Correlation Coefficient	0.0871433	0.0871433	0.999991	0.999991
cryoSPARC GSFSC Corrected Mask	Resolution (A-1)	Correlation Coefficient	0.0911965	0.0911965	0.999988	0.999988
cryoSPARC GSFSC Corrected Mask	Resolution (A-1)	Correlation Coefficient	0.0952497	0.0952497	0.999981	0.999981
cryoSPARC GSFSC Corrected Mask	Resolution (A-1)	Correlation Coefficient	0.0993029	0.0993029	0.999987	0.999987
cryoSPARC GSFSC Corrected Mask	Resolution (A-1)	Correlation Coefficient	0.103356	0.103356	0.999977	0.999977
cryoSPARC GSFSC Corrected Mask	Resolution (A-1)	Correlation Coefficient	0.107409	0.107409	0.999989	0.999989
cryoSPARC GSFSC Corrected Mask	Resolution (A-1)	Correlation Coefficient	0.111462	0.111462	0.999984	0.999984
cryoSPARC GSFSC Corrected Mask	Resolution (A-1)	Correlation Coefficient	0.115516	0.115516	0.999963	0.999963
cryoSPARC GSFSC Corrected Mask	Resolution (A-1)	Correlation Coefficient	0.119569	0.119569	0.999961	0.999961
cryoSPARC GSFSC Corrected Mask	Resolution (A-1)	Correlation Coefficient	0.123622	0.123622	0.999948	0.999948
cryoSPARC GSFSC Corrected Mask	Resolution (A-1)	Correlation Coefficient	0.127675	0.127675	0.999953	0.999953
cryoSPARC GSFSC Corrected Mask	Resolution (A-1)	Correlation Coefficient	0.131728	0.131728	0.999925	0.999925
cryoSPARC GSFSC Corrected Mask	Resolution (A-1)	Correlation Coefficient	0.135781	0.135781	0.999934	0.999934
cryoSPARC GSFSC Corrected Mask	Resolution (A-1)	Correlation Coefficient	0.139835	0.139835	0.99993	0.99993
cryoSPARC GSFSC Corrected Mask	Resolution (A-1)	Correlation Coefficient	0.143888	0.143888	0.999895	0.999895
cryoSPARC GSFSC Corrected Mask	Resolution (A-1)	Correlation Coefficient	0.147941	0.147941	0.999903	0.999903
cryoSPARC GSFSC Corrected Mask	Resolution (A-1)	Correlation Coefficient	0.151994	0.151994	0.999868	0.999868
cryoSPARC GSFSC Corrected Mask	Resolution (A-1)	Correlation Coefficient	0.156047	0.156047	0.999861	0.999861
cryoSPARC GSFSC Corrected Mask	Resolution (A-1)	Correlation Coefficient	0.160101	0.160101	0.999881	0.999881
cryoSPARC GSFSC Corrected Mask	Resolution (A-1)	Correlation Coefficient	0.164154	0.164154	0.999855	0.999855
cryoSPARC GSFSC Corrected Mask	Resolution (A-1)	Correlation Coefficient	0.168207	0.168207	0.999878	0.999878
cryoSPARC GSFSC Corrected Mask	Resolution (A-1)	Correlation Coefficient	0.17226	0.17226	0.999896	0.999896
cryoSPARC GSFSC Corrected Mask	Resolution (A-1)	Correlation Coefficient	0.176313	0.176313	0.999915	0.999915
cryoSPARC GSFSC Corrected Mask	Resolution (A-1)	Correlation Coefficient	0.180366	0.180366	0.999923	0.999923
cryoSPARC GSFSC Corrected Mask	Resolution (A-1)	Correlation Coefficient	0.18442	0.18442	0.999929	0.999929
cryoSPARC GSFSC Corrected Mask	Resolution (A-1)	Correlation Coefficient	0.188473	0.188473	0.999933	0.999933
cryoSPARC GSFSC Corrected Mask	Resolution (A-1)	Correlation Coefficient	0.192526	0.192526	0.99994	0.99994
cryoSPARC GSFSC Corrected Mask	Resolution (A-1)	Correlation Coefficient	0.196579	0.196579	0.999931	0.999931
cryoSPARC GSFSC Corrected Mask	Resolution (A-1)	Correlation Coefficient	0.200632	0.200632	0.999952	0.999952
cryoSPARC GSFSC Corrected Mask	Resolution (A-1)	Correlation Coefficient	0.204685	0.204685	0.999941	0.999941
cryoSPARC GSFSC Corrected Mask	Resolution (A-1)	Correlation Coefficient	0.208739	0.208739	0.999938	0.999938
cryoSPARC GSFSC Corrected Mask	Resolution (A-1)	Correlation Coefficient	0.212792	0.212792	0.99993	0.99993
cryoSPARC GSFSC Corrected Mask	Resolution (A-1)	Correlation Coefficient	0.216845	0.216845	0.999926	0.999926
cryoSPARC GSFSC Corrected Mask	Resolution (A-1)	Correlation Coefficient	0.220898	0.220898	0.99992	0.99992
cryoSPARC GSFSC Corrected Mask	Resolution (A-1)	Correlation Coefficient	0.224951	0.224951	0.999911	0.999911
cryoSPARC GSFSC Corrected Mask	Resolution (A-1)	Correlation Coefficient	0.229005	0.229005	0.999905	0.999905
cryoSPARC GSFSC Corrected Mask	Resolution (A-1)	Correlation Coefficient	0.233058	0.233058	0.999878	0.999878
cryoSPARC GSFSC Corrected Mask	Resolution (A-1)	Correlation Coefficient	0.237111	0.237111	0.999874	0.999874
cryoSPARC GSFSC Corrected Mask	Resolution (A-1)	Correlation Coefficient	0.241164	0.241164	0.999886	0.999886
cryoSPARC GSFSC Corrected Mask	Resolution (A-1)	Correlation Coefficient	0.245217	0.245217	0.999854	0.999854
cryoSPARC GSFSC Corrected Mask	Resolution (A-1)	Correlation Coefficient	0.24927	0.24927	0.999818	0.999818
cryoSPARC GSFSC Corrected Mask	Resolution (A-1)	Correlation Coefficient	0.253324	0.253324	0.999806	0.999806
cryoSPARC GSFSC Corrected Mask	Resolution (A-1)	Correlation Coefficient	0.257377	0.257377	0.999792	0.999792
cryoSPARC GSFSC Corrected Mask	Resolution (A-1)	Correlation Coefficient	0.26143	0.26143	0.999752	0.999752
cryoSPARC GSFSC Corrected Mask	Resolution (A-1)	Correlation Coefficient	0.265483	0.265483	0.999735	0.999735
cryoSPARC GSFSC Corrected Mask	Resolution (A-1)	Correlation Coefficient	0.269536	0.269536	0.99973	0.99973
cryoSPARC GSFSC Corrected Mask	Resolution (A-1)	Correlation Coefficient	0.27359	0.27359	0.999678	0.999678
cryoSPARC GSFSC Corrected Mask	Resolution (A-1)	Correlation Coefficient	0.277643	0.277643	0.999595	0.999595
cryoSPARC GSFSC Corrected Mask	Resolution (A-1)	Correlation Coefficient	0.281696	0.281696	0.999552	0.999552
cryoSPARC GSFSC Corrected Mask	Resolution (A-1)	Correlation Coefficient	0.285749	0.285749	0.999474	0.999474
cryoSPARC GSFSC Corrected Mask	Resolution (A-1)	Correlation Coefficient	0.289802	0.289802	0.999397	0.999397
cryoSPARC GSFSC Corrected Mask	Resolution (A-1)	Correlation Coefficient	0.293855	0.293855	0.999376	0.999376
cryoSPARC GSFSC Corrected Mask	Resolution (A-1)	Correlation Coefficient	0.297909	0.297909	0.999349	0.999349
cryoSPARC GSFSC Corrected Mask	Resolution (A-1)	Correlation Coefficient	0.301962	0.301962	0.999357	0.999357
cryoSPARC GSFSC Corrected Mask	Resolution (A-1)	Correlation Coefficient	0.306015	0.306015	0.999243	0.999243
cryoSPARC GSFSC Corrected Mask	Resolution (A-1)	Correlation Coefficient	0.310068	0.310068	0.999162	0.999162
cryoSPARC GSFSC Corrected Mask	Resolution (A-1)	Correlation Coefficient	0.314121	0.314121	0.999041	0.999041
cryoSPARC GSFSC Corrected Mask	Resolution (A-1)	Correlation Coefficient	0.318174	0.318174	0.998912	0.998912
cryoSPARC GSFSC Corrected Mask	Resolution (A-1)	Correlation Coefficient	0.322228	0.322228	0.998825	0.998825
cryoSPARC GSFSC Corrected Mask	Resolution (A-1)	Correlation Coefficient	0.326281	0.326281	0.998708	0.998708
cryoSPARC GSFSC Corrected Mask	Resolution (A-1)	Correlation Coefficient	0.330334	0.330334	0.998655	0.998655
cryoSPARC GSFSC Corrected Mask	Resolution (A-1)	Correlation Coefficient	0.334387	0.334387	0.998577	0.998577
cryoSPARC GSFSC Corrected Mask	Resolution (A-1)	Correlation Coefficient	0.33844	0.33844	0.998439	0.998439
cryoSPARC GSFSC Corrected Mask	Resolution (A-1)	Correlation Coefficient	0.342494	0.342494	0.998257	0.998257
cryoSPARC GSFSC Corrected Mask	Resolution (A-1)	Correlation Coefficient	0.346547	0.346547	0.997931	0.997931
cryoSPARC GSFSC Corrected Mask	Resolution (A-1)	Correlation Coefficient	0.3506	0.3506	0.997607	0.997607
cryoSPARC GSFSC Corrected Mask	Resolution (A-1)	Correlation Coefficient	0.354653	0.354653	0.997651	0.997651
cryoSPARC GSFSC Corrected Mask	Resolution (A-1)	Correlation Coefficient	0.358706	0.358706	0.997579	0.997579
cryoSPARC GSFSC Corrected Mask	Resolution (A-1)	Correlation Coefficient	0.362759	0.362759	0.997322	0.997322
cryoSPARC GSFSC Corrected Mask	Resolution (A-1)	Correlation Coefficient	0.366813	0.366813	0.99706	0.99706
cryoSPARC GSFSC Corrected Mask	Resolution (A-1)	Correlation Coefficient	0.370866	0.370866	0.996441	0.996441
cryoSPARC GSFSC Corrected Mask	Resolution (A-1)	Correlation Coefficient	0.374919	0.374919	0.996189	0.996189
cryoSPARC GSFSC Corrected Mask	Resolution (A-1)	Correlation Coefficient	0.378972	0.378972	0.99634	0.99634
cryoSPARC GSFSC Corrected Mask	Resolution (A-1)	Correlation Coefficient	0.383025	0.383025	0.995998	0.995998
cryoSPARC GSFSC Corrected Mask	Resolution (A-1)	Correlation Coefficient	0.387078	0.387078	0.995209	0.995209
cryoSPARC GSFSC Corrected Mask	Resolution (A-1)	Correlation Coefficient	0.391132	0.391132	0.994635	0.994635
cryoSPARC GSFSC Corrected Mask	Resolution (A-1)	Correlation Coefficient	0.395185	0.395185	0.994631	0.994631
cryoSPARC GSFSC Corrected Mask	Resolution (A-1)	Correlation Coefficient	0.399238	0.399238	0.994742	0.994742
cryoSPARC GSFSC Corrected Mask	Resolution (A-1)	Correlation Coefficient	0.403291	0.403291	0.994606	0.994606
cryoSPARC GSFSC Corrected Mask	Resolution (A-1)	Correlation Coefficient	0.407344	0.407344	0.994345	0.994345
cryoSPARC GSFSC Corrected Mask	Resolution (A-1)	Correlation Coefficient	0.411398	0.411398	0.993683	0.993683
cryoSPARC GSFSC Corrected Mask	Resolution (A-1)	Correlation Coefficient	0.415451	0.415451	0.992682	0.992682
cryoSPARC GSFSC Corrected Mask	Resolution (A-1)	Correlation Coefficient	0.419504	0.419504	0.992288	0.992288
cryoSPARC GSFSC Corrected Mask	Resolution (A-1)	Correlation Coefficient	0.423557	0.423557	0.99216	0.99216
cryoSPARC GSFSC Corrected Mask	Resolution (A-1)	Correlation Coefficient	0.42761	0.42761	0.991414	0.991414
cryoSPARC GSFSC Corrected Mask	Resolution (A-1)	Correlation Coefficient	0.431663	0.431663	0.990416	0.990416
cryoSPARC GSFSC Corrected Mask	Resolution (A-1)	Correlation Coefficient	0.435717	0.435717	0.989996	0.989996
cryoSPARC GSFSC Corrected Mask	Resolution (A-1)	Correlation Coefficient	0.43977	0.43977	0.989486	0.989486
cryoSPARC GSFSC Corrected Mask	Resolution (A-1)	Correlation Coefficient	0.443823	0.443823	0.988807	0.988807
cryoSPARC GSFSC Corrected Mask	Resolution (A-1)	Correlation Coefficient	0.447876	0.447876	0.981534	0.981534
cryoSPARC GSFSC Corrected Mask	Resolution (A-1)	Correlation Coefficient	0.451929	0.451929	0.982302	0.982302
cryoSPARC GSFSC Corrected Mask	Resolution (A-1)	Correlation Coefficient	0.455983	0.455983	0.982481	0.982481
cryoSPARC GSFSC Corrected Mask	Resolution (A-1)	Correlation Coefficient	0.460036	0.460036	0.979946	0.979946
cryoSPARC GSFSC Corrected Mask	Resolution (A-1)	Correlation Coefficient	0.464089	0.464089	0.976916	0.976916
cryoSPARC GSFSC Corrected Mask	Resolution (A-1)	Correlation Coefficient	0.468142	0.468142	0.97402	0.97402
cryoSPARC GSFSC Corrected Mask	Resolution (A-1)	Correlation Coefficient	0.472195	0.472195	0.970951	0.970951
cryoSPARC GSFSC Corrected Mask	Resolution (A-1)	Correlation Coefficient	0.476248	0.476248	0.968859	0.968859
cryoSPARC GSFSC Corrected Mask	Resolution (A-1)	Correlation Coefficient	0.480302	0.480302	0.965429	0.965429
cryoSPARC GSFSC Corrected Mask	Resolution (A-1)	Correlation Coefficient	0.484355	0.484355	0.959071	0.959071
cryoSPARC GSFSC Corrected Mask	Resolution (A-1)	Correlation Coefficient	0.488408	0.488408	0.950206	0.950206
cryoSPARC GSFSC Corrected Mask	Resolution (A-1)	Correlation Coefficient	0.492461	0.492461	0.94295	0.94295
cryoSPARC GSFSC Corrected Mask	Resolution (A-1)	Correlation Coefficient	0.496514	0.496514	0.93118	0.93118
cryoSPARC GSFSC Corrected Mask	Resolution (A-1)	Correlation Coefficient	0.500567	0.500567	0.915759	0.915759
cryoSPARC GSFSC Corrected Mask	Resolution (A-1)	Correlation Coefficient	0.504621	0.504621	0.895295	0.895295
cryoSPARC GSFSC Corrected Mask	Resolution (A-1)	Correlation Coefficient	0.508674	0.508674	0.865412	0.865412
cryoSPARC GSFSC Corrected Mask	Resolution (A-1)	Correlation Coefficient	0.512727	0.512727	0.84529	0.84529
cryoSPARC GSFSC Corrected Mask	Resolution (A-1)	Correlation Coefficient	0.51678	0.51678	0.827351	0.827351
cryoSPARC GSFSC Corrected Mask	Resolution (A-1)	Correlation Coefficient	0.520833	0.520833	0.806301	0.806301
cryoSPARC GSFSC Corrected Mask	Resolution (A-1)	Correlation Coefficient	0.524887	0.524887	0.77897	0.77897
cryoSPARC GSFSC Corrected Mask	Resolution (A-1)	Correlation Coefficient	0.52894	0.52894	0.744044	0.744044
cryoSPARC GSFSC Corrected Mask	Resolution (A-1)	Correlation Coefficient	0.532993	0.532993	0.694021	0.694021
cryoSPARC GSFSC Corrected Mask	Resolution (A-1)	Correlation Coefficient	0.537046	0.537046	0.637927	0.637927
cryoSPARC GSFSC Corrected Mask	Resolution (A-1)	Correlation Coefficient	0.541099	0.541099	0.58861	0.58861
cryoSPARC GSFSC Corrected Mask	Resolution (A-1)	Correlation Coefficient	0.545152	0.545152	0.530969	0.530969
cryoSPARC GSFSC Corrected Mask	Resolution (A-1)	Correlation Coefficient	0.549206	0.549206	0.492566	0.492566
cryoSPARC GSFSC Corrected Mask	Resolution (A-1)	Correlation Coefficient	0.553259	0.553259	0.444837	0.444837
cryoSPARC GSFSC Corrected Mask	Resolution (A-1)	Correlation Coefficient	0.557312	0.557312	0.393437	0.393437
cryoSPARC GSFSC Corrected Mask	Resolution (A-1)	Correlation Coefficient	0.561365	0.561365	0.348204	0.348204
cryoSPARC GSFSC Corrected Mask	Resolution (A-1)	Correlation Coefficient	0.565418	0.565418	0.321948	0.321948
cryoSPARC GSFSC Corrected Mask	Resolution (A-1)	Correlation Coefficient	0.569471	0.569471	0.30452	0.30452
cryoSPARC GSFSC Corrected Mask	Resolution (A-1)	Correlation Coefficient	0.573525	0.573525	0.249759	0.249759
cryoSPARC GSFSC Corrected Mask	Resolution (A-1)	Correlation Coefficient	0.577578	0.577578	0.211373	0.211373
cryoSPARC GSFSC Corrected Mask	Resolution (A-1)	Correlation Coefficient	0.581631	0.581631	0.173108	0.173108
cryoSPARC GSFSC Corrected Mask	Resolution (A-1)	Correlation Coefficient	0.585684	0.585684	0.138009	0.138009
cryoSPARC GSFSC Corrected Mask	Resolution (A-1)	Correlation Coefficient	0.589737	0.589737	0.135361	0.135361
cryoSPARC GSFSC Corrected Mask	Resolution (A-1)	Correlation Coefficient	0.593791	0.593791	0.126303	0.126303
cryoSPARC GSFSC Corrected Mask	Resolution (A-1)	Correlation Coefficient	0.597844	0.597844	0.149825	0.149825
cryoSPARC GSFSC Corrected Mask	Resolution (A-1)	Correlation Coefficient	0.601897	0.601897	0.107378	0.107378
cryoSPARC GSFSC Corrected Mask	Resolution (A-1)	Correlation Coefficient	0.60595	0.60595	0.0656725	0.0656725
cryoSPARC GSFSC Corrected Mask	Resolution (A-1)	Correlation Coefficient	0.610003	0.610003	0.045556	0.045556
cryoSPARC GSFSC Corrected Mask	Resolution (A-1)	Correlation Coefficient	0.614056	0.614056	0.0321988	0.0321988
cryoSPARC GSFSC Corrected Mask	Resolution (A-1)	Correlation Coefficient	0.61811	0.61811	0.010679	0.010679
cryoSPARC GSFSC Corrected Mask	Resolution (A-1)	Correlation Coefficient	0.622163	0.622163	0.0038332	0.0038332
cryoSPARC GSFSC Corrected Mask	Resolution (A-1)	Correlation Coefficient	0.626216	0.626216	0.0103878	0.0103878
cryoSPARC GSFSC Corrected Mask	Resolution (A-1)	Correlation Coefficient	0.630269	0.630269	0.0286272	0.0286272
cryoSPARC GSFSC Corrected Mask	Resolution (A-1)	Correlation Coefficient	0.634322	0.634322	-0.0202212	-0.0202212
cryoSPARC GSFSC Corrected Mask	Resolution (A-1)	Correlation Coefficient	0.638376	0.638376	-0.0129096	-0.0129096
cryoSPARC GSFSC Corrected Mask	Resolution (A-1)	Correlation Coefficient	0.642429	0.642429	-0.0295302	-0.0295302
cryoSPARC GSFSC Corrected Mask	Resolution (A-1)	Correlation Coefficient	0.646482	0.646482	-0.038866	-0.038866
cryoSPARC GSFSC Corrected Mask	Resolution (A-1)	Correlation Coefficient	0.650535	0.650535	-0.0230958	-0.0230958
cryoSPARC GSFSC Corrected Mask	Resolution (A-1)	Correlation Coefficient	0.654588	0.654588	-0.0323487	-0.0323487
cryoSPARC GSFSC Corrected Mask	Resolution (A-1)	Correlation Coefficient	0.658641	0.658641	-0.0313032	-0.0313032
cryoSPARC GSFSC Corrected Mask	Resolution (A-1)	Correlation Coefficient	0.662695	0.662695	0.00603177	0.00603177
cryoSPARC GSFSC Corrected Mask	Resolution (A-1)	Correlation Coefficient	0.666748	0.666748	0.0147445	0.0147445
cryoSPARC GSFSC Corrected Mask	Resolution (A-1)	Correlation Coefficient	0.670801	0.670801	-0.00865079	-0.00865079
cryoSPARC GSFSC Corrected Mask	Resolution (A-1)	Correlation Coefficient	0.674854	0.674854	0.0139584	0.0139584
cryoSPARC GSFSC Corrected Mask	Resolution (A-1)	Correlation Coefficient	0.678907	0.678907	0.0278867	0.0278867
cryoSPARC GSFSC Corrected Mask	Resolution (A-1)	Correlation Coefficient	0.68296	0.68296	-0.00392165	-0.00392165
cryoSPARC GSFSC Corrected Mask	Resolution (A-1)	Correlation Coefficient	0.687014	0.687014	-0.0228559	-0.0228559
cryoSPARC GSFSC Corrected Mask	Resolution (A-1)	Correlation Coefficient	0.691067	0.691067	-0.00327132	-0.00327132
cryoSPARC GSFSC Corrected Mask	Resolution (A-1)	Correlation Coefficient	0.69512	0.69512	0.00117878	0.00117878
cryoSPARC GSFSC Corrected Mask	Resolution (A-1)	Correlation Coefficient	0.699173	0.699173	-0.0390459	-0.0390459
cryoSPARC GSFSC Corrected Mask	Resolution (A-1)	Correlation Coefficient	0.703226	0.703226	-0.0325708	-0.0325708
cryoSPARC GSFSC Corrected Mask	Resolution (A-1)	Correlation Coefficient	0.70728	0.70728	-0.0286338	-0.0286338
cryoSPARC GSFSC Corrected Mask	Resolution (A-1)	Correlation Coefficient	0.711333	0.711333	-0.0245886	-0.0245886
cryoSPARC GSFSC Corrected Mask	Resolution (A-1)	Correlation Coefficient	0.715386	0.715386	-0.000282123	-0.000282123
cryoSPARC GSFSC Corrected Mask	Resolution (A-1)	Correlation Coefficient	0.719439	0.719439	-0.0333094	-0.0333094
cryoSPARC GSFSC Corrected Mask	Resolution (A-1)	Correlation Coefficient	0.723492	0.723492	-0.0327949	-0.0327949
cryoSPARC GSFSC Corrected Mask	Resolution (A-1)	Correlation Coefficient	0.727545	0.727545	-0.0186131	-0.0186131
cryoSPARC GSFSC Corrected Mask	Resolution (A-1)	Correlation Coefficient	0.731599	0.731599	-0.00545363	-0.00545363
cryoSPARC GSFSC Corrected Mask	Resolution (A-1)	Correlation Coefficient	0.735652	0.735652	0.0136022	0.0136022
cryoSPARC GSFSC Corrected Mask	Resolution (A-1)	Correlation Coefficient	0.739705	0.739705	-0.00887627	-0.00887627
cryoSPARC GSFSC Corrected Mask	Resolution (A-1)	Correlation Coefficient	0.743758	0.743758	-0.0216217	-0.0216217
cryoSPARC GSFSC Corrected Mask	Resolution (A-1)	Correlation Coefficient	0.747811	0.747811	-0.0048572	-0.0048572
cryoSPARC GSFSC Corrected Mask	Resolution (A-1)	Correlation Coefficient	0.751864	0.751864	0.0209908	0.0209908
cryoSPARC GSFSC Corrected Mask	Resolution (A-1)	Correlation Coefficient	0.755918	0.755918	0.00254531	0.00254531
cryoSPARC GSFSC Corrected Mask	Resolution (A-1)	Correlation Coefficient	0.759971	0.759971	-0.00943699	-0.00943699
cryoSPARC GSFSC Corrected Mask	Resolution (A-1)	Correlation Coefficient	0.764024	0.764024	-0.0187085	-0.0187085
cryoSPARC GSFSC Corrected Mask	Resolution (A-1)	Correlation Coefficient	0.768077	0.768077	0.0062337	0.0062337
cryoSPARC GSFSC Corrected Mask	Resolution (A-1)	Correlation Coefficient	0.77213	0.77213	0.0167963	0.0167963
cryoSPARC GSFSC Corrected Mask	Resolution (A-1)	Correlation Coefficient	0.776184	0.776184	0.0150243	0.0150243
cryoSPARC GSFSC Corrected Mask	Resolution (A-1)	Correlation Coefficient	0.780237	0.780237	0.00393122	0.00393122
cryoSPARC GSFSC Corrected Mask	Resolution (A-1)	Correlation Coefficient	0.78429	0.78429	-0.00634437	-0.00634437
cryoSPARC GSFSC Corrected Mask	Resolution (A-1)	Correlation Coefficient	0.788343	0.788343	-0.00208474	-0.00208474
cryoSPARC GSFSC Corrected Mask	Resolution (A-1)	Correlation Coefficient	0.792396	0.792396	-0.00922122	-0.00922122
cryoSPARC GSFSC Corrected Mask	Resolution (A-1)	Correlation Coefficient	0.796449	0.796449	0.00484711	0.00484711
cryoSPARC GSFSC Corrected Mask	Resolution (A-1)	Correlation Coefficient	0.800503	0.800503	-0.00173125	-0.00173125
cryoSPARC GSFSC Corrected Mask	Resolution (A-1)	Correlation Coefficient	0.804556	0.804556	-0.00576596	-0.00576596
cryoSPARC GSFSC Corrected Mask	Resolution (A-1)	Correlation Coefficient	0.808609	0.808609	-0.0141202	-0.0141202
cryoSPARC GSFSC Corrected Mask	Resolution (A-1)	Correlation Coefficient	0.812662	0.812662	-0.0317508	-0.0317508
cryoSPARC GSFSC Corrected Mask	Resolution (A-1)	Correlation Coefficient	0.816715	0.816715	-0.00428933	-0.00428933
cryoSPARC GSFSC Corrected Mask	Resolution (A-1)	Correlation Coefficient	0.820769	0.820769	0.0121784	0.0121784
cryoSPARC GSFSC Corrected Mask	Resolution (A-1)	Correlation Coefficient	0.824822	0.824822	-0.00396648	-0.00396648
cryoSPARC GSFSC Corrected Mask	Resolution (A-1)	Correlation Coefficient	0.828875	0.828875	-0.0238948	-0.0238948
cryoSPARC GSFSC Corrected Mask	Resolution (A-1)	Correlation Coefficient	0.832928	0.832928	-0.0282853	-0.0282853
cryoSPARC GSFSC Corrected Mask	Resolution (A-1)	Correlation Coefficient	0.836981	0.836981	0.00674737	0.00674737
cryoSPARC GSFSC Corrected Mask	Resolution (A-1)	Correlation Coefficient	0.841034	0.841034	0.0279083	0.0279083
cryoSPARC GSFSC Corrected Mask	Resolution (A-1)	Correlation Coefficient	0.845088	0.845088	0.0113705	0.0113705
cryoSPARC GSFSC Corrected Mask	Resolution (A-1)	Correlation Coefficient	0.849141	0.849141	0.0044278	0.0044278
cryoSPARC GSFSC Corrected Mask	Resolution (A-1)	Correlation Coefficient	0.853194	0.853194	0.0118498	0.0118498
cryoSPARC GSFSC Corrected Mask	Resolution (A-1)	Correlation Coefficient	0.857247	0.857247	-5.67405e-06	-5.67405e-06
cryoSPARC GSFSC Corrected Mask	Resolution (A-1)	Correlation Coefficient	0.8613	0.8613	-0.0229126	-0.0229126
cryoSPARC GSFSC Corrected Mask	Resolution (A-1)	Correlation Coefficient	0.865353	0.865353	-0.022201	-0.022201
cryoSPARC GSFSC Corrected Mask	Resolution (A-1)	Correlation Coefficient	0.869407	0.869407	-0.0181258	-0.0181258
cryoSPARC GSFSC Corrected Mask	Resolution (A-1)	Correlation Coefficient	0.87346	0.87346	-0.0169952	-0.0169952
cryoSPARC GSFSC Corrected Mask	Resolution (A-1)	Correlation Coefficient	0.877513	0.877513	-0.0107297	-0.0107297
cryoSPARC GSFSC Corrected Mask	Resolution (A-1)	Correlation Coefficient	0.881566	0.881566	0.00312235	0.00312235
cryoSPARC GSFSC Corrected Mask	Resolution (A-1)	Correlation Coefficient	0.885619	0.885619	0.00105809	0.00105809
cryoSPARC GSFSC Corrected Mask	Resolution (A-1)	Correlation Coefficient	0.889673	0.889673	0.012576	0.012576
cryoSPARC GSFSC Corrected Mask	Resolution (A-1)	Correlation Coefficient	0.893726	0.893726	0.0286068	0.0286068
cryoSPARC GSFSC Corrected Mask	Resolution (A-1)	Correlation Coefficient	0.897779	0.897779	0.0178094	0.0178094
cryoSPARC GSFSC Corrected Mask	Resolution (A-1)	Correlation Coefficient	0.901832	0.901832	0.0202991	0.0202991
cryoSPARC GSFSC Corrected Mask	Resolution (A-1)	Correlation Coefficient	0.905885	0.905885	0.0221715	0.0221715
cryoSPARC GSFSC Corrected Mask	Resolution (A-1)	Correlation Coefficient	0.909938	0.909938	0.0134025	0.0134025
cryoSPARC GSFSC Corrected Mask	Resolution (A-1)	Correlation Coefficient	0.913992	0.913992	0.013199	0.013199
cryoSPARC GSFSC Corrected Mask	Resolution (A-1)	Correlation Coefficient	0.918045	0.918045	0.0115158	0.0115158
cryoSPARC GSFSC Corrected Mask	Resolution (A-1)	Correlation Coefficient	0.922098	0.922098	0.015293	0.015293
cryoSPARC GSFSC Corrected Mask	Resolution (A-1)	Correlation Coefficient	0.926151	0.926151	0.00346037	0.00346037
cryoSPARC GSFSC Corrected Mask	Resolution (A-1)	Correlation Coefficient	0.930204	0.930204	-0.00120868	-0.00120868
cryoSPARC GSFSC Corrected Mask	Resolution (A-1)	Correlation Coefficient	0.934257	0.934257	0.0123723	0.0123723
cryoSPARC GSFSC Corrected Mask	Resolution (A-1)	Correlation Coefficient	0.938311	0.938311	0.00438675	0.00438675
cryoSPARC GSFSC Corrected Mask	Resolution (A-1)	Correlation Coefficient	0.942364	0.942364	-0.0147246	-0.0147246
cryoSPARC GSFSC Corrected Mask	Resolution (A-1)	Correlation Coefficient	0.946417	0.946417	-0.0133728	-0.0133728
cryoSPARC GSFSC Corrected Mask	Resolution (A-1)	Correlation Coefficient	0.95047	0.95047	0.000219529	0.000219529
cryoSPARC GSFSC Corrected Mask	Resolution (A-1)	Correlation Coefficient	0.954523	0.954523	0.00147417	0.00147417
cryoSPARC GSFSC Corrected Mask	Resolution (A-1)	Correlation Coefficient	0.958577	0.958577	0.00199348	0.00199348
cryoSPARC GSFSC Corrected Mask	Resolution (A-1)	Correlation Coefficient	0.96263	0.96263	0.00495415	0.00495415
cryoSPARC GSFSC Corrected Mask	Resolution (A-1)	Correlation Coefficient	0.966683	0.966683	0.0100804	0.0100804
cryoSPARC GSFSC Corrected Mask	Resolution (A-1)	Correlation Coefficient	0.970736	0.970736	0.0126729	0.0126729
cryoSPARC GSFSC Corrected Mask	Resolution (A-1)	Correlation Coefficient	0.974789	0.974789	0.00437975	0.00437975
cryoSPARC GSFSC Corrected Mask	Resolution (A-1)	Correlation Coefficient	0.978842	0.978842	0.0128689	0.0128689
cryoSPARC GSFSC Corrected Mask	Resolution (A-1)	Correlation Coefficient	0.982896	0.982896	0.0116487	0.0116487
cryoSPARC GSFSC Corrected Mask	Resolution (A-1)	Correlation Coefficient	0.986949	0.986949	0.00515795	0.00515795
cryoSPARC GSFSC Corrected Mask	Resolution (A-1)	Correlation Coefficient	0.991002	0.991002	0.00278917	0.00278917
cryoSPARC GSFSC Corrected Mask	Resolution (A-1)	Correlation Coefficient	0.995055	0.995055	0.0140089	0.0140089
cryoSPARC GSFSC Corrected Mask	Resolution (A-1)	Correlation Coefficient	0.999108	0.999108	0.0216555	0.0216555
cryoSPARC GSFSC Corrected Mask	Resolution (A-1)	Correlation Coefficient	1.00316	1.00316	0.00345473	0.00345473
cryoSPARC GSFSC Corrected Mask	Resolution (A-1)	Correlation Coefficient	1.00721	1.00721	-0.00886766	-0.00886766
cryoSPARC GSFSC Corrected Mask	Resolution (A-1)	Correlation Coefficient	1.01127	1.01127	-0.0176757	-0.0176757
cryoSPARC GSFSC Corrected Mask	Resolution (A-1)	Correlation Coefficient	1.01532	1.01532	-0.0153451	-0.0153451
cryoSPARC GSFSC Corrected Mask	Resolution (A-1)	Correlation Coefficient	1.01937	1.01937	-0.00534415	-0.00534415
cryoSPARC GSFSC Corrected Mask	Resolution (A-1)	Correlation Coefficient	1.02343	1.02343	-0.0139657	-0.0139657
cryoSPARC GSFSC Corrected Mask	Resolution (A-1)	Correlation Coefficient	1.02748	1.02748	-0.00979243	-0.00979243
cryoSPARC GSFSC Corrected Mask	Resolution (A-1)	Correlation Coefficient	1.03153	1.03153	-0.0116913	-0.0116913
cryoSPARC GSFSC Corrected Mask	Resolution (A-1)	Correlation Coefficient	1.03559	1.03559	-0.0220264	-0.0220264
cryoSPARC GSFSC Corrected Mask	Resolution (A-1)	Correlation Coefficient	1.03964	1.03964	-0.00885471	-0.00885471
cryoSPARC GSFSC Corrected Mask	Resolution (A-1)	Correlation Coefficient	1.04369	1.04369	0.00442878	0.00442878
cryoSPARC GSFSC Corrected Mask	Resolution (A-1)	Correlation Coefficient	1.04775	1.04775	0.0166626	0.0166626
cryoSPARC GSFSC Corrected Mask	Resolution (A-1)	Correlation Coefficient	1.0518	1.0518	0.00390703	0.00390703
cryoSPARC GSFSC Corrected Mask	Resolution (A-1)	Correlation Coefficient	1.05585	1.05585	-0.00857085	-0.00857085
cryoSPARC GSFSC Corrected Mask	Resolution (A-1)	Correlation Coefficient	1.05991	1.05991	-0.0217951	-0.0217951
cryoSPARC GSFSC Corrected Mask	Resolution (A-1)	Correlation Coefficient	1.06396	1.06396	-0.0154361	-0.0154361
cryoSPARC GSFSC Corrected Mask	Resolution (A-1)	Correlation Coefficient	1.06801	1.06801	-0.000698182	-0.000698182
cryoSPARC GSFSC Corrected Mask	Resolution (A-1)	Correlation Coefficient	1.07207	1.07207	0.0149407	0.0149407
cryoSPARC GSFSC Corrected Mask	Resolution (A-1)	Correlation Coefficient	1.07612	1.07612	0.0191928	0.0191928
cryoSPARC GSFSC Corrected Mask	Resolution (A-1)	Correlation Coefficient	1.08017	1.08017	0.0158821	0.0158821
cryoSPARC GSFSC Corrected Mask	Resolution (A-1)	Correlation Coefficient	1.08423	1.08423	0.0159572	0.0159572
cryoSPARC GSFSC Corrected Mask	Resolution (A-1)	Correlation Coefficient	1.08828	1.08828	0.00780255	0.00780255
cryoSPARC GSFSC Corrected Mask	Resolution (A-1)	Correlation Coefficient	1.09233	1.09233	0.00454889	0.00454889
cryoSPARC GSFSC Corrected Mask	Resolution (A-1)	Correlation Coefficient	1.09638	1.09638	0.0143139	0.0143139
cryoSPARC GSFSC Corrected Mask	Resolution (A-1)	Correlation Coefficient	1.10044	1.10044	0.000248634	0.000248634
cryoSPARC GSFSC Corrected Mask	Resolution (A-1)	Correlation Coefficient	1.10449	1.10449	-0.00176439	-0.00176439
cryoSPARC GSFSC Corrected Mask	Resolution (A-1)	Correlation Coefficient	1.10854	1.10854	-0.00485345	-0.00485345
cryoSPARC GSFSC Corrected Mask	Resolution (A-1)	Correlation Coefficient	1.1126	1.1126	-0.00328146	-0.00328146
cryoSPARC GSFSC Corrected Mask	Resolution (A-1)	Correlation Coefficient	1.11665	1.11665	0.0061861	0.0061861
cryoSPARC GSFSC Corrected Mask	Resolution (A-1)	Correlation Coefficient	1.1207	1.1207	0.00223501	0.00223501
cryoSPARC GSFSC Corrected Mask	Resolution (A-1)	Correlation Coefficient	1.12476	1.12476	0.00157818	0.00157818
cryoSPARC GSFSC Corrected Mask	Resolution (A-1)	Correlation Coefficient	1.12881	1.12881	-0.0117025	-0.0117025
cryoSPARC GSFSC Corrected Mask	Resolution (A-1)	Correlation Coefficient	1.13286	1.13286	-0.0145465	-0.0145465
cryoSPARC GSFSC Corrected Mask	Resolution (A-1)	Correlation Coefficient	1.13692	1.13692	0.00637788	0.00637788
cryoSPARC GSFSC Corrected Mask	Resolution (A-1)	Correlation Coefficient	1.14097	1.14097	0.0156052	0.0156052
cryoSPARC GSFSC Corrected Mask	Resolution (A-1)	Correlation Coefficient	1.14502	1.14502	0.00810637	0.00810637
cryoSPARC GSFSC Corrected Mask	Resolution (A-1)	Correlation Coefficient	1.14908	1.14908	-0.00954269	-0.00954269
cryoSPARC GSFSC Corrected Mask	Resolution (A-1)	Correlation Coefficient	1.15313	1.15313	-0.0103903	-0.0103903
cryoSPARC GSFSC Corrected Mask	Resolution (A-1)	Correlation Coefficient	1.15718	1.15718	-0.0111287	-0.0111287
cryoSPARC GSFSC Corrected Mask	Resolution (A-1)	Correlation Coefficient	1.16124	1.16124	-0.000691348	-0.000691348
cryoSPARC GSFSC Corrected Mask	Resolution (A-1)	Correlation Coefficient	1.16529	1.16529	-0.01182	-0.01182
cryoSPARC GSFSC Corrected Mask	Resolution (A-1)	Correlation Coefficient	1.16934	1.16934	-0.0153263	-0.0153263
cryoSPARC GSFSC Corrected Mask	Resolution (A-1)	Correlation Coefficient	1.17339	1.17339	-0.00641272	-0.00641272
cryoSPARC GSFSC Corrected Mask	Resolution (A-1)	Correlation Coefficient	1.17745	1.17745	-0.0104256	-0.0104256
cryoSPARC GSFSC Corrected Mask	Resolution (A-1)	Correlation Coefficient	1.1815	1.1815	-0.00033625	-0.00033625
cryoSPARC GSFSC Corrected Mask	Resolution (A-1)	Correlation Coefficient	1.18555	1.18555	-0.0105173	-0.0105173
cryoSPARC GSFSC Corrected Mask	Resolution (A-1)	Correlation Coefficient	1.18961	1.18961	0.00894233	0.00894233
cryoSPARC GSFSC Corrected Mask	Resolution (A-1)	Correlation Coefficient	1.19366	1.19366	0.0156903	0.0156903
cryoSPARC GSFSC Corrected Mask	Resolution (A-1)	Correlation Coefficient	1.19771	1.19771	-7.37418e-05	-7.37418e-05
cryoSPARC GSFSC Corrected Mask	Resolution (A-1)	Correlation Coefficient	1.20177	1.20177	-0.00972995	-0.00972995
cryoSPARC GSFSC Corrected Mask	Resolution (A-1)	Correlation Coefficient	1.20582	1.20582	-0.0112366	-0.0112366

## Sheet: Nrs1-cryoWriter_C1-3.21A
/fsc
/@title	/@xaxis	/@yaxis	/coordinate/x	/coordinate/x/#agg	/coordinate/y	/coordinate/y/#agg
cryoSPARC GSFSC Corrected Mask	Resolution (A-1)	Correlation Coefficient	0.0013341	0.0013341	1	1
cryoSPARC GSFSC Corrected Mask	Resolution (A-1)	Correlation Coefficient	0.00400231	0.00400231	1	1
cryoSPARC GSFSC Corrected Mask	Resolution (A-1)	Correlation Coefficient	0.00667051	0.00667051	0.999999	0.999999
cryoSPARC GSFSC Corrected Mask	Resolution (A-1)	Correlation Coefficient	0.00933871	0.00933871	0.999997	0.999997
cryoSPARC GSFSC Corrected Mask	Resolution (A-1)	Correlation Coefficient	0.0120069	0.0120069	0.999982	0.999982
cryoSPARC GSFSC Corrected Mask	Resolution (A-1)	Correlation Coefficient	0.0146751	0.0146751	0.999805	0.999805
cryoSPARC GSFSC Corrected Mask	Resolution (A-1)	Correlation Coefficient	0.0173433	0.0173433	0.999911	0.999911
cryoSPARC GSFSC Corrected Mask	Resolution (A-1)	Correlation Coefficient	0.0200115	0.0200115	0.999913	0.999913
cryoSPARC GSFSC Corrected Mask	Resolution (A-1)	Correlation Coefficient	0.0226797	0.0226797	0.999845	0.999845
cryoSPARC GSFSC Corrected Mask	Resolution (A-1)	Correlation Coefficient	0.0253479	0.0253479	0.999751	0.999751
cryoSPARC GSFSC Corrected Mask	Resolution (A-1)	Correlation Coefficient	0.0280161	0.0280161	0.999755	0.999755
cryoSPARC GSFSC Corrected Mask	Resolution (A-1)	Correlation Coefficient	0.0306843	0.0306843	0.999688	0.999688
cryoSPARC GSFSC Corrected Mask	Resolution (A-1)	Correlation Coefficient	0.0333525	0.0333525	0.99939	0.99939
cryoSPARC GSFSC Corrected Mask	Resolution (A-1)	Correlation Coefficient	0.0360207	0.0360207	0.99885	0.99885
cryoSPARC GSFSC Corrected Mask	Resolution (A-1)	Correlation Coefficient	0.038689	0.038689	0.999036	0.999036
cryoSPARC GSFSC Corrected Mask	Resolution (A-1)	Correlation Coefficient	0.0413572	0.0413572	0.999083	0.999083
cryoSPARC GSFSC Corrected Mask	Resolution (A-1)	Correlation Coefficient	0.0440254	0.0440254	0.998704	0.998704
cryoSPARC GSFSC Corrected Mask	Resolution (A-1)	Correlation Coefficient	0.0466936	0.0466936	0.997639	0.997639
cryoSPARC GSFSC Corrected Mask	Resolution (A-1)	Correlation Coefficient	0.0493618	0.0493618	0.996371	0.996371
cryoSPARC GSFSC Corrected Mask	Resolution (A-1)	Correlation Coefficient	0.05203	0.05203	0.995552	0.995552
cryoSPARC GSFSC Corrected Mask	Resolution (A-1)	Correlation Coefficient	0.0546982	0.0546982	0.994615	0.994615
cryoSPARC GSFSC Corrected Mask	Resolution (A-1)	Correlation Coefficient	0.0573664	0.0573664	0.993493	0.993493
cryoSPARC GSFSC Corrected Mask	Resolution (A-1)	Correlation Coefficient	0.0600346	0.0600346	0.992506	0.992506
cryoSPARC GSFSC Corrected Mask	Resolution (A-1)	Correlation Coefficient	0.0627028	0.0627028	0.992197	0.992197
cryoSPARC GSFSC Corrected Mask	Resolution (A-1)	Correlation Coefficient	0.065371	0.065371	0.992056	0.992056
cryoSPARC GSFSC Corrected Mask	Resolution (A-1)	Correlation Coefficient	0.0680392	0.0680392	0.991184	0.991184
cryoSPARC GSFSC Corrected Mask	Resolution (A-1)	Correlation Coefficient	0.0707074	0.0707074	0.989998	0.989998
cryoSPARC GSFSC Corrected Mask	Resolution (A-1)	Correlation Coefficient	0.0733756	0.0733756	0.989429	0.989429
cryoSPARC GSFSC Corrected Mask	Resolution (A-1)	Correlation Coefficient	0.0760438	0.0760438	0.987887	0.987887
cryoSPARC GSFSC Corrected Mask	Resolution (A-1)	Correlation Coefficient	0.078712	0.078712	0.987105	0.987105
cryoSPARC GSFSC Corrected Mask	Resolution (A-1)	Correlation Coefficient	0.0813802	0.0813802	0.986121	0.986121
cryoSPARC GSFSC Corrected Mask	Resolution (A-1)	Correlation Coefficient	0.0840484	0.0840484	0.986633	0.986633
cryoSPARC GSFSC Corrected Mask	Resolution (A-1)	Correlation Coefficient	0.0867166	0.0867166	0.986648	0.986648
cryoSPARC GSFSC Corrected Mask	Resolution (A-1)	Correlation Coefficient	0.0893848	0.0893848	0.985174	0.985174
cryoSPARC GSFSC Corrected Mask	Resolution (A-1)	Correlation Coefficient	0.092053	0.092053	0.983053	0.983053
cryoSPARC GSFSC Corrected Mask	Resolution (A-1)	Correlation Coefficient	0.0947212	0.0947212	0.98013	0.98013
cryoSPARC GSFSC Corrected Mask	Resolution (A-1)	Correlation Coefficient	0.0973894	0.0973894	0.978611	0.978611
cryoSPARC GSFSC Corrected Mask	Resolution (A-1)	Correlation Coefficient	0.100058	0.100058	0.976568	0.976568
cryoSPARC GSFSC Corrected Mask	Resolution (A-1)	Correlation Coefficient	0.102726	0.102726	0.972802	0.972802
cryoSPARC GSFSC Corrected Mask	Resolution (A-1)	Correlation Coefficient	0.105394	0.105394	0.968696	0.968696
cryoSPARC GSFSC Corrected Mask	Resolution (A-1)	Correlation Coefficient	0.108062	0.108062	0.965262	0.965262
cryoSPARC GSFSC Corrected Mask	Resolution (A-1)	Correlation Coefficient	0.11073	0.11073	0.962985	0.962985
cryoSPARC GSFSC Corrected Mask	Resolution (A-1)	Correlation Coefficient	0.113399	0.113399	0.958134	0.958134
cryoSPARC GSFSC Corrected Mask	Resolution (A-1)	Correlation Coefficient	0.116067	0.116067	0.950155	0.950155
cryoSPARC GSFSC Corrected Mask	Resolution (A-1)	Correlation Coefficient	0.118735	0.118735	0.940657	0.940657
cryoSPARC GSFSC Corrected Mask	Resolution (A-1)	Correlation Coefficient	0.121403	0.121403	0.932287	0.932287
cryoSPARC GSFSC Corrected Mask	Resolution (A-1)	Correlation Coefficient	0.124071	0.124071	0.924391	0.924391
cryoSPARC GSFSC Corrected Mask	Resolution (A-1)	Correlation Coefficient	0.12674	0.12674	0.916951	0.916951
cryoSPARC GSFSC Corrected Mask	Resolution (A-1)	Correlation Coefficient	0.129408	0.129408	0.908803	0.908803
cryoSPARC GSFSC Corrected Mask	Resolution (A-1)	Correlation Coefficient	0.132076	0.132076	0.904446	0.904446
cryoSPARC GSFSC Corrected Mask	Resolution (A-1)	Correlation Coefficient	0.134744	0.134744	0.901101	0.901101
cryoSPARC GSFSC Corrected Mask	Resolution (A-1)	Correlation Coefficient	0.137412	0.137412	0.898891	0.898891
cryoSPARC GSFSC Corrected Mask	Resolution (A-1)	Correlation Coefficient	0.140081	0.140081	0.894549	0.894549
cryoSPARC GSFSC Corrected Mask	Resolution (A-1)	Correlation Coefficient	0.142749	0.142749	0.883189	0.883189
cryoSPARC GSFSC Corrected Mask	Resolution (A-1)	Correlation Coefficient	0.145417	0.145417	0.869808	0.869808
cryoSPARC GSFSC Corrected Mask	Resolution (A-1)	Correlation Coefficient	0.148085	0.148085	0.85862	0.85862
cryoSPARC GSFSC Corrected Mask	Resolution (A-1)	Correlation Coefficient	0.150754	0.150754	0.846022	0.846022
cryoSPARC GSFSC Corrected Mask	Resolution (A-1)	Correlation Coefficient	0.153422	0.153422	0.840151	0.840151
cryoSPARC GSFSC Corrected Mask	Resolution (A-1)	Correlation Coefficient	0.15609	0.15609	0.829825	0.829825
cryoSPARC GSFSC Corrected Mask	Resolution (A-1)	Correlation Coefficient	0.158758	0.158758	0.823592	0.823592
cryoSPARC GSFSC Corrected Mask	Resolution (A-1)	Correlation Coefficient	0.161426	0.161426	0.823274	0.823274
cryoSPARC GSFSC Corrected Mask	Resolution (A-1)	Correlation Coefficient	0.164095	0.164095	0.824851	0.824851
cryoSPARC GSFSC Corrected Mask	Resolution (A-1)	Correlation Coefficient	0.166763	0.166763	0.706903	0.706903
cryoSPARC GSFSC Corrected Mask	Resolution (A-1)	Correlation Coefficient	0.169431	0.169431	0.738458	0.738458
cryoSPARC GSFSC Corrected Mask	Resolution (A-1)	Correlation Coefficient	0.172099	0.172099	0.744884	0.744884
cryoSPARC GSFSC Corrected Mask	Resolution (A-1)	Correlation Coefficient	0.174767	0.174767	0.751924	0.751924
cryoSPARC GSFSC Corrected Mask	Resolution (A-1)	Correlation Coefficient	0.177436	0.177436	0.762107	0.762107
cryoSPARC GSFSC Corrected Mask	Resolution (A-1)	Correlation Coefficient	0.180104	0.180104	0.774162	0.774162
cryoSPARC GSFSC Corrected Mask	Resolution (A-1)	Correlation Coefficient	0.182772	0.182772	0.775271	0.775271
cryoSPARC GSFSC Corrected Mask	Resolution (A-1)	Correlation Coefficient	0.18544	0.18544	0.77673	0.77673
cryoSPARC GSFSC Corrected Mask	Resolution (A-1)	Correlation Coefficient	0.188108	0.188108	0.781385	0.781385
cryoSPARC GSFSC Corrected Mask	Resolution (A-1)	Correlation Coefficient	0.190777	0.190777	0.793098	0.793098
cryoSPARC GSFSC Corrected Mask	Resolution (A-1)	Correlation Coefficient	0.193445	0.193445	0.805489	0.805489
cryoSPARC GSFSC Corrected Mask	Resolution (A-1)	Correlation Coefficient	0.196113	0.196113	0.806031	0.806031
cryoSPARC GSFSC Corrected Mask	Resolution (A-1)	Correlation Coefficient	0.198781	0.198781	0.805353	0.805353
cryoSPARC GSFSC Corrected Mask	Resolution (A-1)	Correlation Coefficient	0.201449	0.201449	0.800809	0.800809
cryoSPARC GSFSC Corrected Mask	Resolution (A-1)	Correlation Coefficient	0.204118	0.204118	0.79532	0.79532
cryoSPARC GSFSC Corrected Mask	Resolution (A-1)	Correlation Coefficient	0.206786	0.206786	0.788251	0.788251
cryoSPARC GSFSC Corrected Mask	Resolution (A-1)	Correlation Coefficient	0.209454	0.209454	0.785606	0.785606
cryoSPARC GSFSC Corrected Mask	Resolution (A-1)	Correlation Coefficient	0.212122	0.212122	0.78841	0.78841
cryoSPARC GSFSC Corrected Mask	Resolution (A-1)	Correlation Coefficient	0.21479	0.21479	0.789998	0.789998
cryoSPARC GSFSC Corrected Mask	Resolution (A-1)	Correlation Coefficient	0.217459	0.217459	0.787696	0.787696
cryoSPARC GSFSC Corrected Mask	Resolution (A-1)	Correlation Coefficient	0.220127	0.220127	0.783693	0.783693
cryoSPARC GSFSC Corrected Mask	Resolution (A-1)	Correlation Coefficient	0.222795	0.222795	0.783521	0.783521
cryoSPARC GSFSC Corrected Mask	Resolution (A-1)	Correlation Coefficient	0.225463	0.225463	0.783762	0.783762
cryoSPARC GSFSC Corrected Mask	Resolution (A-1)	Correlation Coefficient	0.228131	0.228131	0.772468	0.772468
cryoSPARC GSFSC Corrected Mask	Resolution (A-1)	Correlation Coefficient	0.2308	0.2308	0.752069	0.752069
cryoSPARC GSFSC Corrected Mask	Resolution (A-1)	Correlation Coefficient	0.233468	0.233468	0.727689	0.727689
cryoSPARC GSFSC Corrected Mask	Resolution (A-1)	Correlation Coefficient	0.236136	0.236136	0.703218	0.703218
cryoSPARC GSFSC Corrected Mask	Resolution (A-1)	Correlation Coefficient	0.238804	0.238804	0.677272	0.677272
cryoSPARC GSFSC Corrected Mask	Resolution (A-1)	Correlation Coefficient	0.241472	0.241472	0.650687	0.650687
cryoSPARC GSFSC Corrected Mask	Resolution (A-1)	Correlation Coefficient	0.244141	0.244141	0.632647	0.632647
cryoSPARC GSFSC Corrected Mask	Resolution (A-1)	Correlation Coefficient	0.246809	0.246809	0.613719	0.613719
cryoSPARC GSFSC Corrected Mask	Resolution (A-1)	Correlation Coefficient	0.249477	0.249477	0.589698	0.589698
cryoSPARC GSFSC Corrected Mask	Resolution (A-1)	Correlation Coefficient	0.252145	0.252145	0.55624	0.55624
cryoSPARC GSFSC Corrected Mask	Resolution (A-1)	Correlation Coefficient	0.254813	0.254813	0.51542	0.51542
cryoSPARC GSFSC Corrected Mask	Resolution (A-1)	Correlation Coefficient	0.257482	0.257482	0.478978	0.478978
cryoSPARC GSFSC Corrected Mask	Resolution (A-1)	Correlation Coefficient	0.26015	0.26015	0.458313	0.458313
cryoSPARC GSFSC Corrected Mask	Resolution (A-1)	Correlation Coefficient	0.262818	0.262818	0.435441	0.435441
cryoSPARC GSFSC Corrected Mask	Resolution (A-1)	Correlation Coefficient	0.265486	0.265486	0.406565	0.406565
cryoSPARC GSFSC Corrected Mask	Resolution (A-1)	Correlation Coefficient	0.268154	0.268154	0.377624	0.377624
cryoSPARC GSFSC Corrected Mask	Resolution (A-1)	Correlation Coefficient	0.270823	0.270823	0.352074	0.352074
cryoSPARC GSFSC Corrected Mask	Resolution (A-1)	Correlation Coefficient	0.273491	0.273491	0.332392	0.332392
cryoSPARC GSFSC Corrected Mask	Resolution (A-1)	Correlation Coefficient	0.276159	0.276159	0.310291	0.310291
cryoSPARC GSFSC Corrected Mask	Resolution (A-1)	Correlation Coefficient	0.278827	0.278827	0.289292	0.289292
cryoSPARC GSFSC Corrected Mask	Resolution (A-1)	Correlation Coefficient	0.281495	0.281495	0.276399	0.276399
cryoSPARC GSFSC Corrected Mask	Resolution (A-1)	Correlation Coefficient	0.284164	0.284164	0.270037	0.270037
cryoSPARC GSFSC Corrected Mask	Resolution (A-1)	Correlation Coefficient	0.286832	0.286832	0.255126	0.255126
cryoSPARC GSFSC Corrected Mask	Resolution (A-1)	Correlation Coefficient	0.2895	0.2895	0.22767	0.22767
cryoSPARC GSFSC Corrected Mask	Resolution (A-1)	Correlation Coefficient	0.292168	0.292168	0.201336	0.201336
cryoSPARC GSFSC Corrected Mask	Resolution (A-1)	Correlation Coefficient	0.294836	0.294836	0.192683	0.192683
cryoSPARC GSFSC Corrected Mask	Resolution (A-1)	Correlation Coefficient	0.297505	0.297505	0.20057	0.20057
cryoSPARC GSFSC Corrected Mask	Resolution (A-1)	Correlation Coefficient	0.300173	0.300173	0.199407	0.199407
cryoSPARC GSFSC Corrected Mask	Resolution (A-1)	Correlation Coefficient	0.302841	0.302841	0.19383	0.19383
cryoSPARC GSFSC Corrected Mask	Resolution (A-1)	Correlation Coefficient	0.305509	0.305509	0.184577	0.184577
cryoSPARC GSFSC Corrected Mask	Resolution (A-1)	Correlation Coefficient	0.308178	0.308178	0.169222	0.169222
cryoSPARC GSFSC Corrected Mask	Resolution (A-1)	Correlation Coefficient	0.310846	0.310846	0.153827	0.153827
cryoSPARC GSFSC Corrected Mask	Resolution (A-1)	Correlation Coefficient	0.313514	0.313514	0.123957	0.123957
cryoSPARC GSFSC Corrected Mask	Resolution (A-1)	Correlation Coefficient	0.316182	0.316182	0.0941322	0.0941322
cryoSPARC GSFSC Corrected Mask	Resolution (A-1)	Correlation Coefficient	0.31885	0.31885	0.0707626	0.0707626
cryoSPARC GSFSC Corrected Mask	Resolution (A-1)	Correlation Coefficient	0.321519	0.321519	0.0587912	0.0587912
cryoSPARC GSFSC Corrected Mask	Resolution (A-1)	Correlation Coefficient	0.324187	0.324187	0.0527079	0.0527079
cryoSPARC GSFSC Corrected Mask	Resolution (A-1)	Correlation Coefficient	0.326855	0.326855	0.056456	0.056456
cryoSPARC GSFSC Corrected Mask	Resolution (A-1)	Correlation Coefficient	0.329523	0.329523	0.0549417	0.0549417
cryoSPARC GSFSC Corrected Mask	Resolution (A-1)	Correlation Coefficient	0.332191	0.332191	0.0542322	0.0542322
cryoSPARC GSFSC Corrected Mask	Resolution (A-1)	Correlation Coefficient	0.33486	0.33486	0.0522139	0.0522139
cryoSPARC GSFSC Corrected Mask	Resolution (A-1)	Correlation Coefficient	0.337528	0.337528	0.0381841	0.0381841
cryoSPARC GSFSC Corrected Mask	Resolution (A-1)	Correlation Coefficient	0.340196	0.340196	0.0273368	0.0273368
cryoSPARC GSFSC Corrected Mask	Resolution (A-1)	Correlation Coefficient	0.342864	0.342864	0.0161258	0.0161258
cryoSPARC GSFSC Corrected Mask	Resolution (A-1)	Correlation Coefficient	0.345532	0.345532	0.0140883	0.0140883
cryoSPARC GSFSC Corrected Mask	Resolution (A-1)	Correlation Coefficient	0.348201	0.348201	0.0181664	0.0181664
cryoSPARC GSFSC Corrected Mask	Resolution (A-1)	Correlation Coefficient	0.350869	0.350869	0.0227235	0.0227235
cryoSPARC GSFSC Corrected Mask	Resolution (A-1)	Correlation Coefficient	0.353537	0.353537	0.0248287	0.0248287
cryoSPARC GSFSC Corrected Mask	Resolution (A-1)	Correlation Coefficient	0.356205	0.356205	0.0165332	0.0165332
cryoSPARC GSFSC Corrected Mask	Resolution (A-1)	Correlation Coefficient	0.358873	0.358873	0.0156251	0.0156251
cryoSPARC GSFSC Corrected Mask	Resolution (A-1)	Correlation Coefficient	0.361542	0.361542	0.0105859	0.0105859
cryoSPARC GSFSC Corrected Mask	Resolution (A-1)	Correlation Coefficient	0.36421	0.36421	0.00606825	0.00606825
cryoSPARC GSFSC Corrected Mask	Resolution (A-1)	Correlation Coefficient	0.366878	0.366878	-0.00100909	-0.00100909
cryoSPARC GSFSC Corrected Mask	Resolution (A-1)	Correlation Coefficient	0.369546	0.369546	-0.00472545	-0.00472545
cryoSPARC GSFSC Corrected Mask	Resolution (A-1)	Correlation Coefficient	0.372214	0.372214	-0.00158763	-0.00158763
cryoSPARC GSFSC Corrected Mask	Resolution (A-1)	Correlation Coefficient	0.374883	0.374883	0.00386025	0.00386025
cryoSPARC GSFSC Corrected Mask	Resolution (A-1)	Correlation Coefficient	0.377551	0.377551	-0.000725855	-0.000725855
cryoSPARC GSFSC Corrected Mask	Resolution (A-1)	Correlation Coefficient	0.380219	0.380219	-0.000756862	-0.000756862
cryoSPARC GSFSC Corrected Mask	Resolution (A-1)	Correlation Coefficient	0.382887	0.382887	0.000357318	0.000357318
cryoSPARC GSFSC Corrected Mask	Resolution (A-1)	Correlation Coefficient	0.385555	0.385555	0.00220738	0.00220738
cryoSPARC GSFSC Corrected Mask	Resolution (A-1)	Correlation Coefficient	0.388224	0.388224	0.00177916	0.00177916
cryoSPARC GSFSC Corrected Mask	Resolution (A-1)	Correlation Coefficient	0.390892	0.390892	0.0140734	0.0140734
cryoSPARC GSFSC Corrected Mask	Resolution (A-1)	Correlation Coefficient	0.39356	0.39356	0.0301945	0.0301945
cryoSPARC GSFSC Corrected Mask	Resolution (A-1)	Correlation Coefficient	0.396228	0.396228	0.0342206	0.0342206
cryoSPARC GSFSC Corrected Mask	Resolution (A-1)	Correlation Coefficient	0.398896	0.398896	0.031262	0.031262
cryoSPARC GSFSC Corrected Mask	Resolution (A-1)	Correlation Coefficient	0.401565	0.401565	0.0237838	0.0237838
cryoSPARC GSFSC Corrected Mask	Resolution (A-1)	Correlation Coefficient	0.404233	0.404233	0.0173737	0.0173737
cryoSPARC GSFSC Corrected Mask	Resolution (A-1)	Correlation Coefficient	0.406901	0.406901	0.00579561	0.00579561
cryoSPARC GSFSC Corrected Mask	Resolution (A-1)	Correlation Coefficient	0.409569	0.409569	-0.00532593	-0.00532593
cryoSPARC GSFSC Corrected Mask	Resolution (A-1)	Correlation Coefficient	0.412237	0.412237	-0.00856862	-0.00856862
cryoSPARC GSFSC Corrected Mask	Resolution (A-1)	Correlation Coefficient	0.414906	0.414906	-0.0118895	-0.0118895
cryoSPARC GSFSC Corrected Mask	Resolution (A-1)	Correlation Coefficient	0.417574	0.417574	-0.00998688	-0.00998688
cryoSPARC GSFSC Corrected Mask	Resolution (A-1)	Correlation Coefficient	0.420242	0.420242	-0.00921306	-0.00921306
cryoSPARC GSFSC Corrected Mask	Resolution (A-1)	Correlation Coefficient	0.42291	0.42291	-0.00707844	-0.00707844
cryoSPARC GSFSC Corrected Mask	Resolution (A-1)	Correlation Coefficient	0.425578	0.425578	0.00290092	0.00290092
cryoSPARC GSFSC Corrected Mask	Resolution (A-1)	Correlation Coefficient	0.428247	0.428247	0.00452682	0.00452682
cryoSPARC GSFSC Corrected Mask	Resolution (A-1)	Correlation Coefficient	0.430915	0.430915	-0.00188621	-0.00188621
cryoSPARC GSFSC Corrected Mask	Resolution (A-1)	Correlation Coefficient	0.433583	0.433583	-0.00668526	-0.00668526
cryoSPARC GSFSC Corrected Mask	Resolution (A-1)	Correlation Coefficient	0.436251	0.436251	-0.0108354	-0.0108354
cryoSPARC GSFSC Corrected Mask	Resolution (A-1)	Correlation Coefficient	0.438919	0.438919	-0.0142573	-0.0142573
cryoSPARC GSFSC Corrected Mask	Resolution (A-1)	Correlation Coefficient	0.441588	0.441588	-0.00280922	-0.00280922
cryoSPARC GSFSC Corrected Mask	Resolution (A-1)	Correlation Coefficient	0.444256	0.444256	0.00257958	0.00257958
cryoSPARC GSFSC Corrected Mask	Resolution (A-1)	Correlation Coefficient	0.446924	0.446924	0.00531993	0.00531993
cryoSPARC GSFSC Corrected Mask	Resolution (A-1)	Correlation Coefficient	0.449592	0.449592	-0.00301966	-0.00301966
cryoSPARC GSFSC Corrected Mask	Resolution (A-1)	Correlation Coefficient	0.452261	0.452261	-0.00520456	-0.00520456
cryoSPARC GSFSC Corrected Mask	Resolution (A-1)	Correlation Coefficient	0.454929	0.454929	-0.00215022	-0.00215022
cryoSPARC GSFSC Corrected Mask	Resolution (A-1)	Correlation Coefficient	0.457597	0.457597	0.000818749	0.000818749
cryoSPARC GSFSC Corrected Mask	Resolution (A-1)	Correlation Coefficient	0.460265	0.460265	0.00235016	0.00235016
cryoSPARC GSFSC Corrected Mask	Resolution (A-1)	Correlation Coefficient	0.462933	0.462933	0.00463099	0.00463099
cryoSPARC GSFSC Corrected Mask	Resolution (A-1)	Correlation Coefficient	0.465602	0.465602	0.003863	0.003863
cryoSPARC GSFSC Corrected Mask	Resolution (A-1)	Correlation Coefficient	0.46827	0.46827	0.00200821	0.00200821
cryoSPARC GSFSC Corrected Mask	Resolution (A-1)	Correlation Coefficient	0.470938	0.470938	-0.00613165	-0.00613165
cryoSPARC GSFSC Corrected Mask	Resolution (A-1)	Correlation Coefficient	0.473606	0.473606	-0.0115858	-0.0115858

## Sheet: Nrs1-cryoWriter_C6-2.87A
/fsc
/@title	/@xaxis	/@yaxis	/coordinate/x	/coordinate/x/#agg	/coordinate/y	/coordinate/y/#agg
cryoSPARC GSFSC Corrected Mask	Resolution (A-1)	Correlation Coefficient	0.0013341	0.0013341	1	1
cryoSPARC GSFSC Corrected Mask	Resolution (A-1)	Correlation Coefficient	0.00400231	0.00400231	0.999999	0.999999
cryoSPARC GSFSC Corrected Mask	Resolution (A-1)	Correlation Coefficient	0.00667051	0.00667051	0.999998	0.999998
cryoSPARC GSFSC Corrected Mask	Resolution (A-1)	Correlation Coefficient	0.00933871	0.00933871	0.999993	0.999993
cryoSPARC GSFSC Corrected Mask	Resolution (A-1)	Correlation Coefficient	0.0120069	0.0120069	0.999979	0.999979
cryoSPARC GSFSC Corrected Mask	Resolution (A-1)	Correlation Coefficient	0.0146751	0.0146751	0.999882	0.999882
cryoSPARC GSFSC Corrected Mask	Resolution (A-1)	Correlation Coefficient	0.0173433	0.0173433	0.999988	0.999988
cryoSPARC GSFSC Corrected Mask	Resolution (A-1)	Correlation Coefficient	0.0200115	0.0200115	0.999979	0.999979
cryoSPARC GSFSC Corrected Mask	Resolution (A-1)	Correlation Coefficient	0.0226797	0.0226797	0.999932	0.999932
cryoSPARC GSFSC Corrected Mask	Resolution (A-1)	Correlation Coefficient	0.0253479	0.0253479	0.999892	0.999892
cryoSPARC GSFSC Corrected Mask	Resolution (A-1)	Correlation Coefficient	0.0280161	0.0280161	0.999907	0.999907
cryoSPARC GSFSC Corrected Mask	Resolution (A-1)	Correlation Coefficient	0.0306843	0.0306843	0.999894	0.999894
cryoSPARC GSFSC Corrected Mask	Resolution (A-1)	Correlation Coefficient	0.0333525	0.0333525	0.999806	0.999806
cryoSPARC GSFSC Corrected Mask	Resolution (A-1)	Correlation Coefficient	0.0360207	0.0360207	0.999741	0.999741
cryoSPARC GSFSC Corrected Mask	Resolution (A-1)	Correlation Coefficient	0.038689	0.038689	0.99985	0.99985
cryoSPARC GSFSC Corrected Mask	Resolution (A-1)	Correlation Coefficient	0.0413572	0.0413572	0.999824	0.999824
cryoSPARC GSFSC Corrected Mask	Resolution (A-1)	Correlation Coefficient	0.0440254	0.0440254	0.99961	0.99961
cryoSPARC GSFSC Corrected Mask	Resolution (A-1)	Correlation Coefficient	0.0466936	0.0466936	0.99923	0.99923
cryoSPARC GSFSC Corrected Mask	Resolution (A-1)	Correlation Coefficient	0.0493618	0.0493618	0.998773	0.998773
cryoSPARC GSFSC Corrected Mask	Resolution (A-1)	Correlation Coefficient	0.05203	0.05203	0.997465	0.997465
cryoSPARC GSFSC Corrected Mask	Resolution (A-1)	Correlation Coefficient	0.0546982	0.0546982	0.994612	0.994612
cryoSPARC GSFSC Corrected Mask	Resolution (A-1)	Correlation Coefficient	0.0573664	0.0573664	0.991376	0.991376
cryoSPARC GSFSC Corrected Mask	Resolution (A-1)	Correlation Coefficient	0.0600346	0.0600346	0.989541	0.989541
cryoSPARC GSFSC Corrected Mask	Resolution (A-1)	Correlation Coefficient	0.0627028	0.0627028	0.991786	0.991786
cryoSPARC GSFSC Corrected Mask	Resolution (A-1)	Correlation Coefficient	0.065371	0.065371	0.994702	0.994702
cryoSPARC GSFSC Corrected Mask	Resolution (A-1)	Correlation Coefficient	0.0680392	0.0680392	0.996628	0.996628
cryoSPARC GSFSC Corrected Mask	Resolution (A-1)	Correlation Coefficient	0.0707074	0.0707074	0.997272	0.997272
cryoSPARC GSFSC Corrected Mask	Resolution (A-1)	Correlation Coefficient	0.0733756	0.0733756	0.996598	0.996598
cryoSPARC GSFSC Corrected Mask	Resolution (A-1)	Correlation Coefficient	0.0760438	0.0760438	0.995375	0.995375
cryoSPARC GSFSC Corrected Mask	Resolution (A-1)	Correlation Coefficient	0.078712	0.078712	0.993778	0.993778
cryoSPARC GSFSC Corrected Mask	Resolution (A-1)	Correlation Coefficient	0.0813802	0.0813802	0.992247	0.992247
cryoSPARC GSFSC Corrected Mask	Resolution (A-1)	Correlation Coefficient	0.0840484	0.0840484	0.991844	0.991844
cryoSPARC GSFSC Corrected Mask	Resolution (A-1)	Correlation Coefficient	0.0867166	0.0867166	0.991391	0.991391
cryoSPARC GSFSC Corrected Mask	Resolution (A-1)	Correlation Coefficient	0.0893848	0.0893848	0.990823	0.990823
cryoSPARC GSFSC Corrected Mask	Resolution (A-1)	Correlation Coefficient	0.092053	0.092053	0.990387	0.990387
cryoSPARC GSFSC Corrected Mask	Resolution (A-1)	Correlation Coefficient	0.0947212	0.0947212	0.990657	0.990657
cryoSPARC GSFSC Corrected Mask	Resolution (A-1)	Correlation Coefficient	0.0973894	0.0973894	0.991178	0.991178
cryoSPARC GSFSC Corrected Mask	Resolution (A-1)	Correlation Coefficient	0.100058	0.100058	0.990926	0.990926
cryoSPARC GSFSC Corrected Mask	Resolution (A-1)	Correlation Coefficient	0.102726	0.102726	0.989811	0.989811
cryoSPARC GSFSC Corrected Mask	Resolution (A-1)	Correlation Coefficient	0.105394	0.105394	0.988529	0.988529
cryoSPARC GSFSC Corrected Mask	Resolution (A-1)	Correlation Coefficient	0.108062	0.108062	0.987922	0.987922
cryoSPARC GSFSC Corrected Mask	Resolution (A-1)	Correlation Coefficient	0.11073	0.11073	0.987995	0.987995
cryoSPARC GSFSC Corrected Mask	Resolution (A-1)	Correlation Coefficient	0.113399	0.113399	0.987822	0.987822
cryoSPARC GSFSC Corrected Mask	Resolution (A-1)	Correlation Coefficient	0.116067	0.116067	0.986995	0.986995
cryoSPARC GSFSC Corrected Mask	Resolution (A-1)	Correlation Coefficient	0.118735	0.118735	0.984882	0.984882
cryoSPARC GSFSC Corrected Mask	Resolution (A-1)	Correlation Coefficient	0.121403	0.121403	0.982783	0.982783
cryoSPARC GSFSC Corrected Mask	Resolution (A-1)	Correlation Coefficient	0.124071	0.124071	0.980656	0.980656
cryoSPARC GSFSC Corrected Mask	Resolution (A-1)	Correlation Coefficient	0.12674	0.12674	0.977828	0.977828
cryoSPARC GSFSC Corrected Mask	Resolution (A-1)	Correlation Coefficient	0.129408	0.129408	0.973897	0.973897
cryoSPARC GSFSC Corrected Mask	Resolution (A-1)	Correlation Coefficient	0.132076	0.132076	0.971362	0.971362
cryoSPARC GSFSC Corrected Mask	Resolution (A-1)	Correlation Coefficient	0.134744	0.134744	0.971988	0.971988
cryoSPARC GSFSC Corrected Mask	Resolution (A-1)	Correlation Coefficient	0.137412	0.137412	0.974034	0.974034
cryoSPARC GSFSC Corrected Mask	Resolution (A-1)	Correlation Coefficient	0.140081	0.140081	0.974232	0.974232
cryoSPARC GSFSC Corrected Mask	Resolution (A-1)	Correlation Coefficient	0.142749	0.142749	0.973001	0.973001
cryoSPARC GSFSC Corrected Mask	Resolution (A-1)	Correlation Coefficient	0.145417	0.145417	0.969037	0.969037
cryoSPARC GSFSC Corrected Mask	Resolution (A-1)	Correlation Coefficient	0.148085	0.148085	0.961656	0.961656
cryoSPARC GSFSC Corrected Mask	Resolution (A-1)	Correlation Coefficient	0.150754	0.150754	0.955018	0.955018
cryoSPARC GSFSC Corrected Mask	Resolution (A-1)	Correlation Coefficient	0.153422	0.153422	0.95094	0.95094
cryoSPARC GSFSC Corrected Mask	Resolution (A-1)	Correlation Coefficient	0.15609	0.15609	0.949432	0.949432
cryoSPARC GSFSC Corrected Mask	Resolution (A-1)	Correlation Coefficient	0.158758	0.158758	0.948656	0.948656
cryoSPARC GSFSC Corrected Mask	Resolution (A-1)	Correlation Coefficient	0.161426	0.161426	0.944427	0.944427
cryoSPARC GSFSC Corrected Mask	Resolution (A-1)	Correlation Coefficient	0.164095	0.164095	0.939336	0.939336
cryoSPARC GSFSC Corrected Mask	Resolution (A-1)	Correlation Coefficient	0.166763	0.166763	0.934798	0.934798
cryoSPARC GSFSC Corrected Mask	Resolution (A-1)	Correlation Coefficient	0.169431	0.169431	0.934656	0.934656
cryoSPARC GSFSC Corrected Mask	Resolution (A-1)	Correlation Coefficient	0.172099	0.172099	0.938036	0.938036
cryoSPARC GSFSC Corrected Mask	Resolution (A-1)	Correlation Coefficient	0.174767	0.174767	0.938675	0.938675
cryoSPARC GSFSC Corrected Mask	Resolution (A-1)	Correlation Coefficient	0.177436	0.177436	0.933468	0.933468
cryoSPARC GSFSC Corrected Mask	Resolution (A-1)	Correlation Coefficient	0.180104	0.180104	0.925893	0.925893
cryoSPARC GSFSC Corrected Mask	Resolution (A-1)	Correlation Coefficient	0.182772	0.182772	0.917102	0.917102
cryoSPARC GSFSC Corrected Mask	Resolution (A-1)	Correlation Coefficient	0.18544	0.18544	0.909658	0.909658
cryoSPARC GSFSC Corrected Mask	Resolution (A-1)	Correlation Coefficient	0.188108	0.188108	0.908365	0.908365
cryoSPARC GSFSC Corrected Mask	Resolution (A-1)	Correlation Coefficient	0.190777	0.190777	0.913845	0.913845
cryoSPARC GSFSC Corrected Mask	Resolution (A-1)	Correlation Coefficient	0.193445	0.193445	0.918877	0.918877
cryoSPARC GSFSC Corrected Mask	Resolution (A-1)	Correlation Coefficient	0.196113	0.196113	0.918217	0.918217
cryoSPARC GSFSC Corrected Mask	Resolution (A-1)	Correlation Coefficient	0.198781	0.198781	0.916141	0.916141
cryoSPARC GSFSC Corrected Mask	Resolution (A-1)	Correlation Coefficient	0.201449	0.201449	0.912883	0.912883
cryoSPARC GSFSC Corrected Mask	Resolution (A-1)	Correlation Coefficient	0.204118	0.204118	0.906417	0.906417
cryoSPARC GSFSC Corrected Mask	Resolution (A-1)	Correlation Coefficient	0.206786	0.206786	0.904345	0.904345
cryoSPARC GSFSC Corrected Mask	Resolution (A-1)	Correlation Coefficient	0.209454	0.209454	0.904001	0.904001
cryoSPARC GSFSC Corrected Mask	Resolution (A-1)	Correlation Coefficient	0.212122	0.212122	0.907492	0.907492
cryoSPARC GSFSC Corrected Mask	Resolution (A-1)	Correlation Coefficient	0.21479	0.21479	0.907164	0.907164
cryoSPARC GSFSC Corrected Mask	Resolution (A-1)	Correlation Coefficient	0.217459	0.217459	0.900255	0.900255
cryoSPARC GSFSC Corrected Mask	Resolution (A-1)	Correlation Coefficient	0.220127	0.220127	0.894076	0.894076
cryoSPARC GSFSC Corrected Mask	Resolution (A-1)	Correlation Coefficient	0.222795	0.222795	0.890325	0.890325
cryoSPARC GSFSC Corrected Mask	Resolution (A-1)	Correlation Coefficient	0.225463	0.225463	0.893841	0.893841
cryoSPARC GSFSC Corrected Mask	Resolution (A-1)	Correlation Coefficient	0.228131	0.228131	0.901678	0.901678
cryoSPARC GSFSC Corrected Mask	Resolution (A-1)	Correlation Coefficient	0.2308	0.2308	0.903158	0.903158
cryoSPARC GSFSC Corrected Mask	Resolution (A-1)	Correlation Coefficient	0.233468	0.233468	0.893557	0.893557
cryoSPARC GSFSC Corrected Mask	Resolution (A-1)	Correlation Coefficient	0.236136	0.236136	0.873993	0.873993
cryoSPARC GSFSC Corrected Mask	Resolution (A-1)	Correlation Coefficient	0.238804	0.238804	0.856144	0.856144
cryoSPARC GSFSC Corrected Mask	Resolution (A-1)	Correlation Coefficient	0.241472	0.241472	0.845438	0.845438
cryoSPARC GSFSC Corrected Mask	Resolution (A-1)	Correlation Coefficient	0.244141	0.244141	0.83862	0.83862
cryoSPARC GSFSC Corrected Mask	Resolution (A-1)	Correlation Coefficient	0.246809	0.246809	0.823532	0.823532
cryoSPARC GSFSC Corrected Mask	Resolution (A-1)	Correlation Coefficient	0.249477	0.249477	0.794654	0.794654
cryoSPARC GSFSC Corrected Mask	Resolution (A-1)	Correlation Coefficient	0.252145	0.252145	0.769135	0.769135
cryoSPARC GSFSC Corrected Mask	Resolution (A-1)	Correlation Coefficient	0.254813	0.254813	0.747453	0.747453
cryoSPARC GSFSC Corrected Mask	Resolution (A-1)	Correlation Coefficient	0.257482	0.257482	0.737671	0.737671
cryoSPARC GSFSC Corrected Mask	Resolution (A-1)	Correlation Coefficient	0.26015	0.26015	0.728267	0.728267
cryoSPARC GSFSC Corrected Mask	Resolution (A-1)	Correlation Coefficient	0.262818	0.262818	0.717501	0.717501
cryoSPARC GSFSC Corrected Mask	Resolution (A-1)	Correlation Coefficient	0.265486	0.265486	0.705558	0.705558
cryoSPARC GSFSC Corrected Mask	Resolution (A-1)	Correlation Coefficient	0.268154	0.268154	0.524757	0.524757
cryoSPARC GSFSC Corrected Mask	Resolution (A-1)	Correlation Coefficient	0.270823	0.270823	0.609822	0.609822
cryoSPARC GSFSC Corrected Mask	Resolution (A-1)	Correlation Coefficient	0.273491	0.273491	0.591919	0.591919
cryoSPARC GSFSC Corrected Mask	Resolution (A-1)	Correlation Coefficient	0.276159	0.276159	0.616335	0.616335
cryoSPARC GSFSC Corrected Mask	Resolution (A-1)	Correlation Coefficient	0.278827	0.278827	0.661459	0.661459
cryoSPARC GSFSC Corrected Mask	Resolution (A-1)	Correlation Coefficient	0.281495	0.281495	0.673738	0.673738
cryoSPARC GSFSC Corrected Mask	Resolution (A-1)	Correlation Coefficient	0.284164	0.284164	0.651796	0.651796
cryoSPARC GSFSC Corrected Mask	Resolution (A-1)	Correlation Coefficient	0.286832	0.286832	0.622403	0.622403
cryoSPARC GSFSC Corrected Mask	Resolution (A-1)	Correlation Coefficient	0.2895	0.2895	0.610327	0.610327
cryoSPARC GSFSC Corrected Mask	Resolution (A-1)	Correlation Coefficient	0.292168	0.292168	0.616547	0.616547
cryoSPARC GSFSC Corrected Mask	Resolution (A-1)	Correlation Coefficient	0.294836	0.294836	0.629234	0.629234
cryoSPARC GSFSC Corrected Mask	Resolution (A-1)	Correlation Coefficient	0.297505	0.297505	0.609817	0.609817
cryoSPARC GSFSC Corrected Mask	Resolution (A-1)	Correlation Coefficient	0.300173	0.300173	0.564234	0.564234
cryoSPARC GSFSC Corrected Mask	Resolution (A-1)	Correlation Coefficient	0.302841	0.302841	0.520131	0.520131
cryoSPARC GSFSC Corrected Mask	Resolution (A-1)	Correlation Coefficient	0.305509	0.305509	0.494208	0.494208
cryoSPARC GSFSC Corrected Mask	Resolution (A-1)	Correlation Coefficient	0.308178	0.308178	0.486192	0.486192
cryoSPARC GSFSC Corrected Mask	Resolution (A-1)	Correlation Coefficient	0.310846	0.310846	0.46263	0.46263
cryoSPARC GSFSC Corrected Mask	Resolution (A-1)	Correlation Coefficient	0.313514	0.313514	0.437492	0.437492
cryoSPARC GSFSC Corrected Mask	Resolution (A-1)	Correlation Coefficient	0.316182	0.316182	0.412878	0.412878
cryoSPARC GSFSC Corrected Mask	Resolution (A-1)	Correlation Coefficient	0.31885	0.31885	0.389005	0.389005
cryoSPARC GSFSC Corrected Mask	Resolution (A-1)	Correlation Coefficient	0.321519	0.321519	0.364976	0.364976
cryoSPARC GSFSC Corrected Mask	Resolution (A-1)	Correlation Coefficient	0.324187	0.324187	0.349281	0.349281
cryoSPARC GSFSC Corrected Mask	Resolution (A-1)	Correlation Coefficient	0.326855	0.326855	0.345223	0.345223
cryoSPARC GSFSC Corrected Mask	Resolution (A-1)	Correlation Coefficient	0.329523	0.329523	0.326043	0.326043
cryoSPARC GSFSC Corrected Mask	Resolution (A-1)	Correlation Coefficient	0.332191	0.332191	0.294592	0.294592
cryoSPARC GSFSC Corrected Mask	Resolution (A-1)	Correlation Coefficient	0.33486	0.33486	0.243229	0.243229
cryoSPARC GSFSC Corrected Mask	Resolution (A-1)	Correlation Coefficient	0.337528	0.337528	0.196999	0.196999
cryoSPARC GSFSC Corrected Mask	Resolution (A-1)	Correlation Coefficient	0.340196	0.340196	0.1718	0.1718
cryoSPARC GSFSC Corrected Mask	Resolution (A-1)	Correlation Coefficient	0.342864	0.342864	0.173024	0.173024
cryoSPARC GSFSC Corrected Mask	Resolution (A-1)	Correlation Coefficient	0.345532	0.345532	0.179126	0.179126
cryoSPARC GSFSC Corrected Mask	Resolution (A-1)	Correlation Coefficient	0.348201	0.348201	0.138606	0.138606
cryoSPARC GSFSC Corrected Mask	Resolution (A-1)	Correlation Coefficient	0.350869	0.350869	0.0844032	0.0844032
cryoSPARC GSFSC Corrected Mask	Resolution (A-1)	Correlation Coefficient	0.353537	0.353537	0.0593661	0.0593661
cryoSPARC GSFSC Corrected Mask	Resolution (A-1)	Correlation Coefficient	0.356205	0.356205	0.0695553	0.0695553
cryoSPARC GSFSC Corrected Mask	Resolution (A-1)	Correlation Coefficient	0.358873	0.358873	0.078122	0.078122
cryoSPARC GSFSC Corrected Mask	Resolution (A-1)	Correlation Coefficient	0.361542	0.361542	0.0811568	0.0811568
cryoSPARC GSFSC Corrected Mask	Resolution (A-1)	Correlation Coefficient	0.36421	0.36421	0.0706375	0.0706375
cryoSPARC GSFSC Corrected Mask	Resolution (A-1)	Correlation Coefficient	0.366878	0.366878	0.0532105	0.0532105
cryoSPARC GSFSC Corrected Mask	Resolution (A-1)	Correlation Coefficient	0.369546	0.369546	0.0391904	0.0391904
cryoSPARC GSFSC Corrected Mask	Resolution (A-1)	Correlation Coefficient	0.372214	0.372214	0.0538796	0.0538796
cryoSPARC GSFSC Corrected Mask	Resolution (A-1)	Correlation Coefficient	0.374883	0.374883	0.0708066	0.0708066
cryoSPARC GSFSC Corrected Mask	Resolution (A-1)	Correlation Coefficient	0.377551	0.377551	0.0480749	0.0480749
cryoSPARC GSFSC Corrected Mask	Resolution (A-1)	Correlation Coefficient	0.380219	0.380219	0.0165932	0.0165932
cryoSPARC GSFSC Corrected Mask	Resolution (A-1)	Correlation Coefficient	0.382887	0.382887	0.0144478	0.0144478
cryoSPARC GSFSC Corrected Mask	Resolution (A-1)	Correlation Coefficient	0.385555	0.385555	0.0459792	0.0459792
cryoSPARC GSFSC Corrected Mask	Resolution (A-1)	Correlation Coefficient	0.388224	0.388224	0.0734189	0.0734189
cryoSPARC GSFSC Corrected Mask	Resolution (A-1)	Correlation Coefficient	0.390892	0.390892	0.0844153	0.0844153
cryoSPARC GSFSC Corrected Mask	Resolution (A-1)	Correlation Coefficient	0.39356	0.39356	0.0772361	0.0772361
cryoSPARC GSFSC Corrected Mask	Resolution (A-1)	Correlation Coefficient	0.396228	0.396228	0.0345232	0.0345232
cryoSPARC GSFSC Corrected Mask	Resolution (A-1)	Correlation Coefficient	0.398896	0.398896	-0.014459	-0.014459
cryoSPARC GSFSC Corrected Mask	Resolution (A-1)	Correlation Coefficient	0.401565	0.401565	-0.0423476	-0.0423476
cryoSPARC GSFSC Corrected Mask	Resolution (A-1)	Correlation Coefficient	0.404233	0.404233	-0.0407487	-0.0407487
cryoSPARC GSFSC Corrected Mask	Resolution (A-1)	Correlation Coefficient	0.406901	0.406901	-0.0248083	-0.0248083
cryoSPARC GSFSC Corrected Mask	Resolution (A-1)	Correlation Coefficient	0.409569	0.409569	-0.007921	-0.007921
cryoSPARC GSFSC Corrected Mask	Resolution (A-1)	Correlation Coefficient	0.412237	0.412237	0.00314258	0.00314258
cryoSPARC GSFSC Corrected Mask	Resolution (A-1)	Correlation Coefficient	0.414906	0.414906	0.00573209	0.00573209
cryoSPARC GSFSC Corrected Mask	Resolution (A-1)	Correlation Coefficient	0.417574	0.417574	0.006123	0.006123
cryoSPARC GSFSC Corrected Mask	Resolution (A-1)	Correlation Coefficient	0.420242	0.420242	0.014472	0.014472
cryoSPARC GSFSC Corrected Mask	Resolution (A-1)	Correlation Coefficient	0.42291	0.42291	0.00305003	0.00305003
cryoSPARC GSFSC Corrected Mask	Resolution (A-1)	Correlation Coefficient	0.425578	0.425578	-0.00787858	-0.00787858
cryoSPARC GSFSC Corrected Mask	Resolution (A-1)	Correlation Coefficient	0.428247	0.428247	-0.0153447	-0.0153447
cryoSPARC GSFSC Corrected Mask	Resolution (A-1)	Correlation Coefficient	0.430915	0.430915	-0.0124518	-0.0124518
cryoSPARC GSFSC Corrected Mask	Resolution (A-1)	Correlation Coefficient	0.433583	0.433583	-0.000327831	-0.000327831
cryoSPARC GSFSC Corrected Mask	Resolution (A-1)	Correlation Coefficient	0.436251	0.436251	0.0237819	0.0237819
cryoSPARC GSFSC Corrected Mask	Resolution (A-1)	Correlation Coefficient	0.438919	0.438919	0.0432552	0.0432552
cryoSPARC GSFSC Corrected Mask	Resolution (A-1)	Correlation Coefficient	0.441588	0.441588	0.0292113	0.0292113
cryoSPARC GSFSC Corrected Mask	Resolution (A-1)	Correlation Coefficient	0.444256	0.444256	0.00750657	0.00750657
cryoSPARC GSFSC Corrected Mask	Resolution (A-1)	Correlation Coefficient	0.446924	0.446924	-0.00649348	-0.00649348
cryoSPARC GSFSC Corrected Mask	Resolution (A-1)	Correlation Coefficient	0.449592	0.449592	-0.00664661	-0.00664661
cryoSPARC GSFSC Corrected Mask	Resolution (A-1)	Correlation Coefficient	0.452261	0.452261	-0.0133126	-0.0133126
cryoSPARC GSFSC Corrected Mask	Resolution (A-1)	Correlation Coefficient	0.454929	0.454929	-0.0148353	-0.0148353
cryoSPARC GSFSC Corrected Mask	Resolution (A-1)	Correlation Coefficient	0.457597	0.457597	-0.00144902	-0.00144902
cryoSPARC GSFSC Corrected Mask	Resolution (A-1)	Correlation Coefficient	0.460265	0.460265	0.00783011	0.00783011
cryoSPARC GSFSC Corrected Mask	Resolution (A-1)	Correlation Coefficient	0.462933	0.462933	0.0128628	0.0128628
cryoSPARC GSFSC Corrected Mask	Resolution (A-1)	Correlation Coefficient	0.465602	0.465602	0.0202941	0.0202941
cryoSPARC GSFSC Corrected Mask	Resolution (A-1)	Correlation Coefficient	0.46827	0.46827	0.0234484	0.0234484
cryoSPARC GSFSC Corrected Mask	Resolution (A-1)	Correlation Coefficient	0.470938	0.470938	0.0177062	0.0177062
cryoSPARC GSFSC Corrected Mask	Resolution (A-1)	Correlation Coefficient	0.473606	0.473606	0.00687271	0.00687271

## Sheet: Nrs1-vitrobot_C1_3.4A
/fsc
/@title	/@xaxis	/@yaxis	/coordinate/x	/coordinate/x/#agg	/coordinate/y	/coordinate/y/#agg
cryoSPARC GSFSC Corrected Mask	Resolution (A-1)	Correlation Coefficient	0.00135634	0.00135634	1	1
cryoSPARC GSFSC Corrected Mask	Resolution (A-1)	Correlation Coefficient	0.00406901	0.00406901	1	1
cryoSPARC GSFSC Corrected Mask	Resolution (A-1)	Correlation Coefficient	0.00678168	0.00678168	0.999998	0.999998
cryoSPARC GSFSC Corrected Mask	Resolution (A-1)	Correlation Coefficient	0.00949436	0.00949436	0.999995	0.999995
cryoSPARC GSFSC Corrected Mask	Resolution (A-1)	Correlation Coefficient	0.012207	0.012207	0.999978	0.999978
cryoSPARC GSFSC Corrected Mask	Resolution (A-1)	Correlation Coefficient	0.0149197	0.0149197	0.999789	0.999789
cryoSPARC GSFSC Corrected Mask	Resolution (A-1)	Correlation Coefficient	0.0176324	0.0176324	0.999925	0.999925
cryoSPARC GSFSC Corrected Mask	Resolution (A-1)	Correlation Coefficient	0.0203451	0.0203451	0.999959	0.999959
cryoSPARC GSFSC Corrected Mask	Resolution (A-1)	Correlation Coefficient	0.0230577	0.0230577	0.999952	0.999952
cryoSPARC GSFSC Corrected Mask	Resolution (A-1)	Correlation Coefficient	0.0257704	0.0257704	0.999917	0.999917
cryoSPARC GSFSC Corrected Mask	Resolution (A-1)	Correlation Coefficient	0.0284831	0.0284831	0.999871	0.999871
cryoSPARC GSFSC Corrected Mask	Resolution (A-1)	Correlation Coefficient	0.0311957	0.0311957	0.999814	0.999814
cryoSPARC GSFSC Corrected Mask	Resolution (A-1)	Correlation Coefficient	0.0339084	0.0339084	0.999592	0.999592
cryoSPARC GSFSC Corrected Mask	Resolution (A-1)	Correlation Coefficient	0.0366211	0.0366211	0.999267	0.999267
cryoSPARC GSFSC Corrected Mask	Resolution (A-1)	Correlation Coefficient	0.0393338	0.0393338	0.999194	0.999194
cryoSPARC GSFSC Corrected Mask	Resolution (A-1)	Correlation Coefficient	0.0420464	0.0420464	0.999054	0.999054
cryoSPARC GSFSC Corrected Mask	Resolution (A-1)	Correlation Coefficient	0.0447591	0.0447591	0.998669	0.998669
cryoSPARC GSFSC Corrected Mask	Resolution (A-1)	Correlation Coefficient	0.0474718	0.0474718	0.998074	0.998074
cryoSPARC GSFSC Corrected Mask	Resolution (A-1)	Correlation Coefficient	0.0501845	0.0501845	0.998035	0.998035
cryoSPARC GSFSC Corrected Mask	Resolution (A-1)	Correlation Coefficient	0.0528971	0.0528971	0.997966	0.997966
cryoSPARC GSFSC Corrected Mask	Resolution (A-1)	Correlation Coefficient	0.0556098	0.0556098	0.997741	0.997741
cryoSPARC GSFSC Corrected Mask	Resolution (A-1)	Correlation Coefficient	0.0583225	0.0583225	0.99747	0.99747
cryoSPARC GSFSC Corrected Mask	Resolution (A-1)	Correlation Coefficient	0.0610352	0.0610352	0.997185	0.997185
cryoSPARC GSFSC Corrected Mask	Resolution (A-1)	Correlation Coefficient	0.0637478	0.0637478	0.996812	0.996812
cryoSPARC GSFSC Corrected Mask	Resolution (A-1)	Correlation Coefficient	0.0664605	0.0664605	0.996384	0.996384
cryoSPARC GSFSC Corrected Mask	Resolution (A-1)	Correlation Coefficient	0.0691732	0.0691732	0.995848	0.995848
cryoSPARC GSFSC Corrected Mask	Resolution (A-1)	Correlation Coefficient	0.0718858	0.0718858	0.995281	0.995281
cryoSPARC GSFSC Corrected Mask	Resolution (A-1)	Correlation Coefficient	0.0745985	0.0745985	0.994657	0.994657
cryoSPARC GSFSC Corrected Mask	Resolution (A-1)	Correlation Coefficient	0.0773112	0.0773112	0.993884	0.993884
cryoSPARC GSFSC Corrected Mask	Resolution (A-1)	Correlation Coefficient	0.0800239	0.0800239	0.993376	0.993376
cryoSPARC GSFSC Corrected Mask	Resolution (A-1)	Correlation Coefficient	0.0827365	0.0827365	0.993144	0.993144
cryoSPARC GSFSC Corrected Mask	Resolution (A-1)	Correlation Coefficient	0.0854492	0.0854492	0.993011	0.993011
cryoSPARC GSFSC Corrected Mask	Resolution (A-1)	Correlation Coefficient	0.0881619	0.0881619	0.992519	0.992519
cryoSPARC GSFSC Corrected Mask	Resolution (A-1)	Correlation Coefficient	0.0908746	0.0908746	0.991287	0.991287
cryoSPARC GSFSC Corrected Mask	Resolution (A-1)	Correlation Coefficient	0.0935872	0.0935872	0.989772	0.989772
cryoSPARC GSFSC Corrected Mask	Resolution (A-1)	Correlation Coefficient	0.0962999	0.0962999	0.987825	0.987825
cryoSPARC GSFSC Corrected Mask	Resolution (A-1)	Correlation Coefficient	0.0990126	0.0990126	0.986176	0.986176
cryoSPARC GSFSC Corrected Mask	Resolution (A-1)	Correlation Coefficient	0.101725	0.101725	0.984348	0.984348
cryoSPARC GSFSC Corrected Mask	Resolution (A-1)	Correlation Coefficient	0.104438	0.104438	0.98198	0.98198
cryoSPARC GSFSC Corrected Mask	Resolution (A-1)	Correlation Coefficient	0.107151	0.107151	0.979514	0.979514
cryoSPARC GSFSC Corrected Mask	Resolution (A-1)	Correlation Coefficient	0.109863	0.109863	0.977209	0.977209
cryoSPARC GSFSC Corrected Mask	Resolution (A-1)	Correlation Coefficient	0.112576	0.112576	0.973456	0.973456
cryoSPARC GSFSC Corrected Mask	Resolution (A-1)	Correlation Coefficient	0.115289	0.115289	0.968363	0.968363
cryoSPARC GSFSC Corrected Mask	Resolution (A-1)	Correlation Coefficient	0.118001	0.118001	0.959601	0.959601
cryoSPARC GSFSC Corrected Mask	Resolution (A-1)	Correlation Coefficient	0.120714	0.120714	0.950888	0.950888
cryoSPARC GSFSC Corrected Mask	Resolution (A-1)	Correlation Coefficient	0.123427	0.123427	0.943249	0.943249
cryoSPARC GSFSC Corrected Mask	Resolution (A-1)	Correlation Coefficient	0.126139	0.126139	0.934663	0.934663
cryoSPARC GSFSC Corrected Mask	Resolution (A-1)	Correlation Coefficient	0.128852	0.128852	0.926038	0.926038
cryoSPARC GSFSC Corrected Mask	Resolution (A-1)	Correlation Coefficient	0.131565	0.131565	0.917969	0.917969
cryoSPARC GSFSC Corrected Mask	Resolution (A-1)	Correlation Coefficient	0.134277	0.134277	0.910279	0.910279
cryoSPARC GSFSC Corrected Mask	Resolution (A-1)	Correlation Coefficient	0.13699	0.13699	0.902406	0.902406
cryoSPARC GSFSC Corrected Mask	Resolution (A-1)	Correlation Coefficient	0.139703	0.139703	0.890872	0.890872
cryoSPARC GSFSC Corrected Mask	Resolution (A-1)	Correlation Coefficient	0.142415	0.142415	0.884312	0.884312
cryoSPARC GSFSC Corrected Mask	Resolution (A-1)	Correlation Coefficient	0.145128	0.145128	0.877555	0.877555
cryoSPARC GSFSC Corrected Mask	Resolution (A-1)	Correlation Coefficient	0.147841	0.147841	0.869897	0.869897
cryoSPARC GSFSC Corrected Mask	Resolution (A-1)	Correlation Coefficient	0.150553	0.150553	0.85931	0.85931
cryoSPARC GSFSC Corrected Mask	Resolution (A-1)	Correlation Coefficient	0.153266	0.153266	0.848026	0.848026
cryoSPARC GSFSC Corrected Mask	Resolution (A-1)	Correlation Coefficient	0.155979	0.155979	0.837327	0.837327
cryoSPARC GSFSC Corrected Mask	Resolution (A-1)	Correlation Coefficient	0.158691	0.158691	0.825584	0.825584
cryoSPARC GSFSC Corrected Mask	Resolution (A-1)	Correlation Coefficient	0.161404	0.161404	0.605593	0.605593
cryoSPARC GSFSC Corrected Mask	Resolution (A-1)	Correlation Coefficient	0.164117	0.164117	0.661282	0.661282
cryoSPARC GSFSC Corrected Mask	Resolution (A-1)	Correlation Coefficient	0.166829	0.166829	0.683249	0.683249
cryoSPARC GSFSC Corrected Mask	Resolution (A-1)	Correlation Coefficient	0.169542	0.169542	0.685468	0.685468
cryoSPARC GSFSC Corrected Mask	Resolution (A-1)	Correlation Coefficient	0.172255	0.172255	0.690788	0.690788
cryoSPARC GSFSC Corrected Mask	Resolution (A-1)	Correlation Coefficient	0.174967	0.174967	0.691461	0.691461
cryoSPARC GSFSC Corrected Mask	Resolution (A-1)	Correlation Coefficient	0.17768	0.17768	0.697651	0.697651
cryoSPARC GSFSC Corrected Mask	Resolution (A-1)	Correlation Coefficient	0.180393	0.180393	0.701229	0.701229
cryoSPARC GSFSC Corrected Mask	Resolution (A-1)	Correlation Coefficient	0.183105	0.183105	0.707399	0.707399
cryoSPARC GSFSC Corrected Mask	Resolution (A-1)	Correlation Coefficient	0.185818	0.185818	0.71999	0.71999
cryoSPARC GSFSC Corrected Mask	Resolution (A-1)	Correlation Coefficient	0.188531	0.188531	0.735389	0.735389
cryoSPARC GSFSC Corrected Mask	Resolution (A-1)	Correlation Coefficient	0.191243	0.191243	0.752086	0.752086
cryoSPARC GSFSC Corrected Mask	Resolution (A-1)	Correlation Coefficient	0.193956	0.193956	0.758198	0.758198
cryoSPARC GSFSC Corrected Mask	Resolution (A-1)	Correlation Coefficient	0.196669	0.196669	0.755288	0.755288
cryoSPARC GSFSC Corrected Mask	Resolution (A-1)	Correlation Coefficient	0.199382	0.199382	0.74755	0.74755
cryoSPARC GSFSC Corrected Mask	Resolution (A-1)	Correlation Coefficient	0.202094	0.202094	0.73618	0.73618
cryoSPARC GSFSC Corrected Mask	Resolution (A-1)	Correlation Coefficient	0.204807	0.204807	0.719182	0.719182
cryoSPARC GSFSC Corrected Mask	Resolution (A-1)	Correlation Coefficient	0.20752	0.20752	0.70585	0.70585
cryoSPARC GSFSC Corrected Mask	Resolution (A-1)	Correlation Coefficient	0.210232	0.210232	0.696926	0.696926
cryoSPARC GSFSC Corrected Mask	Resolution (A-1)	Correlation Coefficient	0.212945	0.212945	0.691076	0.691076
cryoSPARC GSFSC Corrected Mask	Resolution (A-1)	Correlation Coefficient	0.215658	0.215658	0.680839	0.680839
cryoSPARC GSFSC Corrected Mask	Resolution (A-1)	Correlation Coefficient	0.21837	0.21837	0.654995	0.654995
cryoSPARC GSFSC Corrected Mask	Resolution (A-1)	Correlation Coefficient	0.221083	0.221083	0.631256	0.631256
cryoSPARC GSFSC Corrected Mask	Resolution (A-1)	Correlation Coefficient	0.223796	0.223796	0.613211	0.613211
cryoSPARC GSFSC Corrected Mask	Resolution (A-1)	Correlation Coefficient	0.226508	0.226508	0.598909	0.598909
cryoSPARC GSFSC Corrected Mask	Resolution (A-1)	Correlation Coefficient	0.229221	0.229221	0.577062	0.577062
cryoSPARC GSFSC Corrected Mask	Resolution (A-1)	Correlation Coefficient	0.231934	0.231934	0.549151	0.549151
cryoSPARC GSFSC Corrected Mask	Resolution (A-1)	Correlation Coefficient	0.234646	0.234646	0.509756	0.509756
cryoSPARC GSFSC Corrected Mask	Resolution (A-1)	Correlation Coefficient	0.237359	0.237359	0.466683	0.466683
cryoSPARC GSFSC Corrected Mask	Resolution (A-1)	Correlation Coefficient	0.240072	0.240072	0.40833	0.40833
cryoSPARC GSFSC Corrected Mask	Resolution (A-1)	Correlation Coefficient	0.242784	0.242784	0.354666	0.354666
cryoSPARC GSFSC Corrected Mask	Resolution (A-1)	Correlation Coefficient	0.245497	0.245497	0.311937	0.311937
cryoSPARC GSFSC Corrected Mask	Resolution (A-1)	Correlation Coefficient	0.24821	0.24821	0.281221	0.281221
cryoSPARC GSFSC Corrected Mask	Resolution (A-1)	Correlation Coefficient	0.250922	0.250922	0.25182	0.25182
cryoSPARC GSFSC Corrected Mask	Resolution (A-1)	Correlation Coefficient	0.253635	0.253635	0.226285	0.226285
cryoSPARC GSFSC Corrected Mask	Resolution (A-1)	Correlation Coefficient	0.256348	0.256348	0.203027	0.203027
cryoSPARC GSFSC Corrected Mask	Resolution (A-1)	Correlation Coefficient	0.25906	0.25906	0.17824	0.17824
cryoSPARC GSFSC Corrected Mask	Resolution (A-1)	Correlation Coefficient	0.261773	0.261773	0.149307	0.149307
cryoSPARC GSFSC Corrected Mask	Resolution (A-1)	Correlation Coefficient	0.264486	0.264486	0.135782	0.135782
cryoSPARC GSFSC Corrected Mask	Resolution (A-1)	Correlation Coefficient	0.267198	0.267198	0.118206	0.118206
cryoSPARC GSFSC Corrected Mask	Resolution (A-1)	Correlation Coefficient	0.269911	0.269911	0.0971309	0.0971309
cryoSPARC GSFSC Corrected Mask	Resolution (A-1)	Correlation Coefficient	0.272624	0.272624	0.0791726	0.0791726
cryoSPARC GSFSC Corrected Mask	Resolution (A-1)	Correlation Coefficient	0.275336	0.275336	0.0730374	0.0730374
cryoSPARC GSFSC Corrected Mask	Resolution (A-1)	Correlation Coefficient	0.278049	0.278049	0.0771273	0.0771273
cryoSPARC GSFSC Corrected Mask	Resolution (A-1)	Correlation Coefficient	0.280762	0.280762	0.085794	0.085794
cryoSPARC GSFSC Corrected Mask	Resolution (A-1)	Correlation Coefficient	0.283474	0.283474	0.0818235	0.0818235
cryoSPARC GSFSC Corrected Mask	Resolution (A-1)	Correlation Coefficient	0.286187	0.286187	0.0742135	0.0742135
cryoSPARC GSFSC Corrected Mask	Resolution (A-1)	Correlation Coefficient	0.2889	0.2889	0.0700225	0.0700225
cryoSPARC GSFSC Corrected Mask	Resolution (A-1)	Correlation Coefficient	0.291612	0.291612	0.0624279	0.0624279
cryoSPARC GSFSC Corrected Mask	Resolution (A-1)	Correlation Coefficient	0.294325	0.294325	0.0490879	0.0490879
cryoSPARC GSFSC Corrected Mask	Resolution (A-1)	Correlation Coefficient	0.297038	0.297038	0.0457735	0.0457735
cryoSPARC GSFSC Corrected Mask	Resolution (A-1)	Correlation Coefficient	0.29975	0.29975	0.0422383	0.0422383
cryoSPARC GSFSC Corrected Mask	Resolution (A-1)	Correlation Coefficient	0.302463	0.302463	0.0459293	0.0459293
cryoSPARC GSFSC Corrected Mask	Resolution (A-1)	Correlation Coefficient	0.305176	0.305176	0.0437606	0.0437606
cryoSPARC GSFSC Corrected Mask	Resolution (A-1)	Correlation Coefficient	0.307888	0.307888	0.0411788	0.0411788
cryoSPARC GSFSC Corrected Mask	Resolution (A-1)	Correlation Coefficient	0.310601	0.310601	0.0298964	0.0298964
cryoSPARC GSFSC Corrected Mask	Resolution (A-1)	Correlation Coefficient	0.313314	0.313314	0.0205555	0.0205555
cryoSPARC GSFSC Corrected Mask	Resolution (A-1)	Correlation Coefficient	0.316026	0.316026	0.0181761	0.0181761
cryoSPARC GSFSC Corrected Mask	Resolution (A-1)	Correlation Coefficient	0.318739	0.318739	0.011361	0.011361
cryoSPARC GSFSC Corrected Mask	Resolution (A-1)	Correlation Coefficient	0.321452	0.321452	0.020676	0.020676
cryoSPARC GSFSC Corrected Mask	Resolution (A-1)	Correlation Coefficient	0.324164	0.324164	0.0368249	0.0368249
cryoSPARC GSFSC Corrected Mask	Resolution (A-1)	Correlation Coefficient	0.326877	0.326877	0.0471591	0.0471591
cryoSPARC GSFSC Corrected Mask	Resolution (A-1)	Correlation Coefficient	0.32959	0.32959	0.0389191	0.0389191
cryoSPARC GSFSC Corrected Mask	Resolution (A-1)	Correlation Coefficient	0.332303	0.332303	0.00910664	0.00910664
cryoSPARC GSFSC Corrected Mask	Resolution (A-1)	Correlation Coefficient	0.335015	0.335015	-0.0105303	-0.0105303
cryoSPARC GSFSC Corrected Mask	Resolution (A-1)	Correlation Coefficient	0.337728	0.337728	-0.00820005	-0.00820005
cryoSPARC GSFSC Corrected Mask	Resolution (A-1)	Correlation Coefficient	0.340441	0.340441	0.00961845	0.00961845

[truncated: 3 more sheets: Nrs1-vitrobot_C6-3.4A, apoF-Nrs1-Mix_Figure6, Figure3_example_Normalization]
